# Supplementary material for: Targeted metagenomic sequencing data of human gut microbiota associated with Blastocystis colonization
Source: Sci Data. 2017 Jun 27;4:170081. doi: 10.1038/sdata.2017.81 (PMC5486356; doi:10.1038/sdata.2017.81)
Supplement: Supplementary file 1 [file sdata201781-isa1.zip]

Archive with 3 entries (3 files):
- i_Investigation.txt
- s_study_Chabe.txt
- a_assay_Chabe.txt
