# Supplementary material for: Targeted metagenomic sequencing data of human gut microbiota associated with Blastocystis colonization
Source: Sci Data. 2017 Jun 27;4:170081. doi: 10.1038/sdata.2017.81 (PMC5486356; doi:10.1038/sdata.2017.81)
Supplement: Supplementary file 1 [file sdata201781-isa1.zip › i_Investigation.txt]

# Investigation File generated for Scientific Data with Investigation File Authoring Tool version 0.1.0 on 31/05/2017 - This metadata file is CC0
ONTOLOGY SOURCE REFERENCE
Term Source Name	NCBITAXON	UBERON	OBI	ERO	NCIT	SO
Term Source File	http://data.bioontology.org/ontologies/NCBITAXON	http://data.bioontology.org/ontologies/UBERON	http://data.bioontology.org/ontologies/OBI	http://data.bioontology.org/ontologies/ERO	http://data.bioontology.org/ontologies/NCIT	http://data.bioontology.org/ontologies/SO
Term Source Version	2016AB	releases/2014-06-15	2014-08-18	2013-08-02	17.03d	unknown
Term Source Description	National Center for Biotechnology Information (NCBI) Organismal Classification	Uber Anatomy Ontology	Ontology for Biomedical Investigations	Eagle-I Research Resource Ontology	National Cancer Institute Thesaurus	Sequence Types and Features Ontology
INVESTIGATION
Investigation Identifier
Investigation Title
Investigation Description
Investigation Submission Date
Investigation Public Release Date
INVESTIGATION PUBLICATIONS
Investigation PubMed ID
Investigation Publication DOI
Investigation Publication Author List
Investigation Publication Title
Investigation Publication Status
Investigation Publication Status Term Accession Number
Investigation Publication Status Term Source REF
INVESTIGATION CONTACTS
Investigation Person Last Name
Investigation Person Mid Initials
Investigation Person First Name
Investigation Person Address
Investigation Person Phone
Investigation Person Fax
Investigation Person Email
Investigation Person Affiliation
Investigation Person Roles
Investigation Person Roles Term Accession Number
Investigation Person Roles Term Source REF
STUDY
Study Identifier	10.1038/sdata.2017.81
Study Title	Targeted metagenomic sequencing data of human gut microbiota associated with Blastocystis colonization
Study Submission Date	24/02/2017
Study Public Release Date	27/06/2017
Study Description	http://www.nature.com/articles/sdata201781#abstract
Study File Name	s_study_Chabe.txt
Comment[Subject Keywords]	///;//;///;//
Comment[Manuscript Licence]	CC BY-4.0
Comment[Experimental Metadata Licence]	CC0
Comment[Supplementary Information File Name]		Supplementary File 1	Supplementary File 2
Comment[Supplementary Information File Type]	x-zip-compressed	vnd.openxmlformats-officedocument.spreadsheetml.sheet	vnd.openxmlformats-officedocument.spreadsheetml.sheet
Comment[Supplementary Information File URL]	http://www.nature.com/articles/sdata201781#supplementary-information	http://www.nature.com/articles/sdata201781#supplementary-information	http://www.nature.com/articles/sdata201781#supplementary-information
Comment[Data Repository]	NCBI Sequence Read Archive;figshare
Comment[Data Record Accession]	PRJNA342805;doi:10.6084/m9.figshare.c.3751037
Comment[Data Record URI]	https://www.ncbi.nlm.nih.gov/bioproject/?term=PRJNA342805;https://doi.org/10.6084/m9.figshare.c.3751037
STUDY DESIGN DESCRIPTORS
Study Design Type	parallel group design	observation design	metagenomics analysis
Study Design Type Term Accession Number	OBI:0500006	OBI:0300311	ERO:0000657
Study Design Type Term Source REF	OBI	OBI	ERO
STUDY PUBLICATIONS
Study PubMed ID	""
Study Publication DOI	doi:10.1038/srep25255
Study Publication Author List	""
Study Publication Title	""
Study Publication Status	published
Study Publication Status Term Accession Number	
Study Publication Status Term Source REF	
STUDY FACTORS
Study Factor Name	Blastocystis colonization	risk factor status
Study Factor Type	Clinical Diagnosis	Risk Factor Assessment
Study Factor Type Term Accession Number	NCIT:C15607	NCIT:C90498
Study Factor Type Term Source REF	NCIT	NCIT
STUDY ASSAYS
Study Assay Measurement Type	rRNA_16S
Study Assay Measurement Type Term Accession Number	SO:0001000
Study Assay Measurement Type Term Source REF	SO
Study Assay Technology Type	DNA sequencing
Study Assay Technology Type Term Accession Number	OBI:0000626
Study Assay Technology Type Term Source REF	OBI
Study Assay Technology Platform	""
Study Assay File Name	a_assay_Chabe.txt
STUDY PROTOCOLS
Study Protocol Name	DNA extraction	DNA extraction monitoring	HTS library preparation	HTS template preparation and sequencing	Sequence-based microbiota analysis
Study Protocol Type	DNA extraction	quality control	library preparation	DNA sequencing	data transformation
Study Protocol Type Term Accession Number	OBI:0000257	ERO:0001219	OBI:0000711	OBI:0000626	OBI:0200000
Study Protocol Type Term Source REF	OBI	ERO	OBI	OBI	OBI
Study Protocol Description					
Study Protocol URI	""	""	""	""	""
Study Protocol Version					
Study Protocol Parameters Name	""	""	""	""	""
Study Protocol Parameters Name Term Accession Number	""	""	""	""	""
Study Protocol Parameters Name Term Source REF	""	""	""	""	""
Study Protocol Components Name	""	""	""	""	""
Study Protocol Components Type	""	""	""	""	""
Study Protocol Components Type Term Accession Number	""	""	""	""	""
Study Protocol Components Type Term Source REF	""	""	""	""	""
STUDY CONTACTS
Study Person Last Name	Siegwald	Audebert	Even	Viscogliosi	Caboche	Chabé
Study Person First Name	Léa	Christophe	Gaël	Eric	Ségolène	Magali
Study Person Mid Initials						
Study Person Email	""	""	""	""	""	magali.chabe@univ-lille2.fr
Study Person Phone						
Study Person Fax						
Study Person Address						
Study Person Affiliation	GENES DIFFUSION, Douai 59501, France	GENES DIFFUSION, Douai 59501, France	GENES DIFFUSION, Douai 59501, France	Univ. Lille, CNRS, Inserm, CHU de Lille, Institut Pasteur de Lille, U1019—UMR 8204—CIIL—Centre d’Infection et d’Immunité de Lille, Lille 59019, France	PEGASE-Biosciences, Institut Pasteur de Lille, Lille 59019, France	Univ. Lille, CNRS, Inserm, CHU de Lille, Institut Pasteur de Lille, U1019—UMR 8204—CIIL—Centre d’Infection et d’Immunité de Lille, Lille 59019, France
Study Person Roles						
Study Person Roles Term Accession Number						
Study Person Roles Term Source REF						
Comment[Study Person ORCID]						
Comment[Funder]						
Comment[FundRef ID]						
Comment[Funder Term Source REF]						
Comment[Grant Identifier]						
