# Supplementary material for: Targeted metagenomic sequencing data of human gut microbiota associated with Blastocystis colonization
Source: Sci Data. 2017 Jun 27;4:170081. doi: 10.1038/sdata.2017.81 (PMC5486356; doi:10.1038/sdata.2017.81)
Supplement: Supplementary file 1 [file sdata201781-isa1.zip › s_study_Chabe.txt]

Source Name	Characteristics[organism]	Term Source REF	Term Accession Number	Characteristics[organism part]	Term Source REF	Term Accession Number	Comment[patient group]	Protocol REF	Sample Name	Factor Value[Blastocystis colonization]	Factor Value[risk factor status]
Blastocystis-colonized patients	Homo sapiens	NCBITAXON		feces	UBERON	UBERON:0001988	2	DNA extraction	BP_31	Yes	high risk
Blastocystis-free individuals	Homo sapiens	NCBITAXON		feces	UBERON	UBERON:0001988	4	DNA extraction	BN_43	No	high risk
Blastocystis-free individuals	Homo sapiens	NCBITAXON		feces	UBERON	UBERON:0001988	3	DNA extraction	BN_06	No	low risk
Blastocystis-colonized patients	Homo sapiens	NCBITAXON		feces	UBERON	UBERON:0001988	2	DNA extraction	BP_35	Yes	high risk
Blastocystis-free individuals	Homo sapiens	NCBITAXON		feces	UBERON	UBERON:0001988	3	DNA extraction	BN_14	No	low risk
Blastocystis-colonized patients	Homo sapiens	NCBITAXON		feces	UBERON	UBERON:0001988	2	DNA extraction	BP_38	Yes	high risk
Blastocystis-free individuals	Homo sapiens	NCBITAXON		feces	UBERON	UBERON:0001988	4	DNA extraction	BN_39	No	high risk
Blastocystis-free individuals	Homo sapiens	NCBITAXON		feces	UBERON	UBERON:0001988	3	DNA extraction	BN_22	No	low risk
Blastocystis-colonized patients	Homo sapiens	NCBITAXON		feces	UBERON	UBERON:0001988	2	DNA extraction	BP_48	Yes	high risk
Blastocystis-free individuals	Homo sapiens	NCBITAXON		feces	UBERON	UBERON:0001988	3	DNA extraction	BN_07	No	low risk
Blastocystis-colonized patients	Homo sapiens	NCBITAXON		feces	UBERON	UBERON:0001988	1	DNA extraction	BP_23	Yes	low risk
Blastocystis-colonized patients	Homo sapiens	NCBITAXON		feces	UBERON	UBERON:0001988	2	DNA extraction	BP_28	Yes	high risk
Blastocystis-colonized patients	Homo sapiens	NCBITAXON		feces	UBERON	UBERON:0001988	2	DNA extraction	BP_36	Yes	high risk
Blastocystis-colonized patients	Homo sapiens	NCBITAXON		feces	UBERON	UBERON:0001988	2	DNA extraction	BP_45	Yes	high risk
Blastocystis-colonized patients	Homo sapiens	NCBITAXON		feces	UBERON	UBERON:0001988	2	DNA extraction	BP_25	Yes	high risk
Blastocystis-free individuals	Homo sapiens	NCBITAXON		feces	UBERON	UBERON:0001988	3	DNA extraction	BN_18	No	low risk
Blastocystis-colonized patients	Homo sapiens	NCBITAXON		feces	UBERON	UBERON:0001988	1	DNA extraction	BP_03	Yes	low risk
Blastocystis-colonized patients	Homo sapiens	NCBITAXON		feces	UBERON	UBERON:0001988	1	DNA extraction	BP_05	Yes	low risk
Blastocystis-free individuals	Homo sapiens	NCBITAXON		feces	UBERON	UBERON:0001988	4	DNA extraction	BN_35	No	high risk
Blastocystis-free individuals	Homo sapiens	NCBITAXON		feces	UBERON	UBERON:0001988	4	DNA extraction	BN_45	No	high risk
Blastocystis-colonized patients	Homo sapiens	NCBITAXON		feces	UBERON	UBERON:0001988	1	DNA extraction	BP_19	Yes	low risk
Blastocystis-colonized patients	Homo sapiens	NCBITAXON		feces	UBERON	UBERON:0001988	1	DNA extraction	BP_11	Yes	low risk
Blastocystis-free individuals	Homo sapiens	NCBITAXON		feces	UBERON	UBERON:0001988	4	DNA extraction	BN_44	No	high risk
Blastocystis-free individuals	Homo sapiens	NCBITAXON		feces	UBERON	UBERON:0001988	4	DNA extraction	BN_40	No	high risk
Blastocystis-colonized patients	Homo sapiens	NCBITAXON		feces	UBERON	UBERON:0001988	2	DNA extraction	BP_30	Yes	high risk
Blastocystis-free individuals	Homo sapiens	NCBITAXON		feces	UBERON	UBERON:0001988	4	DNA extraction	BN_27	No	high risk
Blastocystis-colonized patients	Homo sapiens	NCBITAXON		feces	UBERON	UBERON:0001988	1	DNA extraction	BP_12	Yes	low risk
Blastocystis-free individuals	Homo sapiens	NCBITAXON		feces	UBERON	UBERON:0001988	3	DNA extraction	BN_04	No	low risk
Blastocystis-free individuals	Homo sapiens	NCBITAXON		feces	UBERON	UBERON:0001988	4	DNA extraction	BN_46	No	high risk
Blastocystis-colonized patients	Homo sapiens	NCBITAXON		feces	UBERON	UBERON:0001988	1	DNA extraction	BP_14	Yes	low risk
Blastocystis-colonized patients	Homo sapiens	NCBITAXON		feces	UBERON	UBERON:0001988	1	DNA extraction	BP_22	Yes	low risk
Blastocystis-free individuals	Homo sapiens	NCBITAXON		feces	UBERON	UBERON:0001988	3	DNA extraction	BN_01	No	low risk
Blastocystis-colonized patients	Homo sapiens	NCBITAXON		feces	UBERON	UBERON:0001988	1	DNA extraction	BP_04	Yes	low risk
Blastocystis-colonized patients	Homo sapiens	NCBITAXON		feces	UBERON	UBERON:0001988	1	DNA extraction	BP_18	Yes	low risk
Blastocystis-free individuals	Homo sapiens	NCBITAXON		feces	UBERON	UBERON:0001988	3	DNA extraction	BN_09	No	low risk
Blastocystis-free individuals	Homo sapiens	NCBITAXON		feces	UBERON	UBERON:0001988	3	DNA extraction	BN_13	No	low risk
Blastocystis-free individuals	Homo sapiens	NCBITAXON		feces	UBERON	UBERON:0001988	4	DNA extraction	BN_32	No	high risk
Blastocystis-colonized patients	Homo sapiens	NCBITAXON		feces	UBERON	UBERON:0001988	2	DNA extraction	BP_29	Yes	high risk
Blastocystis-colonized patients	Homo sapiens	NCBITAXON		feces	UBERON	UBERON:0001988	2	DNA extraction	BP_44	Yes	high risk
Blastocystis-free individuals	Homo sapiens	NCBITAXON		feces	UBERON	UBERON:0001988	3	DNA extraction	BN_05	No	low risk
Blastocystis-free individuals	Homo sapiens	NCBITAXON		feces	UBERON	UBERON:0001988	4	DNA extraction	BN_48	No	high risk
Blastocystis-free individuals	Homo sapiens	NCBITAXON		feces	UBERON	UBERON:0001988	3	DNA extraction	BN_15	No	low risk
Blastocystis-free individuals	Homo sapiens	NCBITAXON		feces	UBERON	UBERON:0001988	4	DNA extraction	BN_26	No	high risk
Blastocystis-colonized patients	Homo sapiens	NCBITAXON		feces	UBERON	UBERON:0001988	2	DNA extraction	BP_46	Yes	high risk
Blastocystis-colonized patients	Homo sapiens	NCBITAXON		feces	UBERON	UBERON:0001988	1	DNA extraction	BP_21	Yes	low risk
Blastocystis-free individuals	Homo sapiens	NCBITAXON		feces	UBERON	UBERON:0001988	3	DNA extraction	BN_17	No	low risk
Blastocystis-colonized patients	Homo sapiens	NCBITAXON		feces	UBERON	UBERON:0001988	1	DNA extraction	BP_15	Yes	low risk
Blastocystis-colonized patients	Homo sapiens	NCBITAXON		feces	UBERON	UBERON:0001988	1	DNA extraction	BP_16	Yes	low risk
Blastocystis-colonized patients	Homo sapiens	NCBITAXON		feces	UBERON	UBERON:0001988	1	DNA extraction	BP_06	Yes	low risk
Blastocystis-free individuals	Homo sapiens	NCBITAXON		feces	UBERON	UBERON:0001988	3	DNA extraction	BN_08	No	low risk
Blastocystis-free individuals	Homo sapiens	NCBITAXON		feces	UBERON	UBERON:0001988	4	DNA extraction	BN_30	No	high risk
Blastocystis-free individuals	Homo sapiens	NCBITAXON		feces	UBERON	UBERON:0001988	4	DNA extraction	BN_33	No	high risk
Blastocystis-free individuals	Homo sapiens	NCBITAXON		feces	UBERON	UBERON:0001988	4	DNA extraction	BN_28	No	high risk
Blastocystis-free individuals	Homo sapiens	NCBITAXON		feces	UBERON	UBERON:0001988	4	DNA extraction	BN_34	No	high risk
Blastocystis-free individuals	Homo sapiens	NCBITAXON		feces	UBERON	UBERON:0001988	4	DNA extraction	BN_37	No	high risk
Blastocystis-free individuals	Homo sapiens	NCBITAXON		feces	UBERON	UBERON:0001988	3	DNA extraction	BN_10	No	low risk
Blastocystis-colonized patients	Homo sapiens	NCBITAXON		feces	UBERON	UBERON:0001988	2	DNA extraction	BP_27	Yes	high risk
Blastocystis-free individuals	Homo sapiens	NCBITAXON		feces	UBERON	UBERON:0001988	3	DNA extraction	BN_12	No	low risk
Blastocystis-free individuals	Homo sapiens	NCBITAXON		feces	UBERON	UBERON:0001988	3	DNA extraction	BN_03	No	low risk
Blastocystis-colonized patients	Homo sapiens	NCBITAXON		feces	UBERON	UBERON:0001988	2	DNA extraction	BP_34	Yes	high risk
Blastocystis-free individuals	Homo sapiens	NCBITAXON		feces	UBERON	UBERON:0001988	4	DNA extraction	BN_25	No	high risk
Blastocystis-free individuals	Homo sapiens	NCBITAXON		feces	UBERON	UBERON:0001988	3	DNA extraction	BN_02	No	low risk
Blastocystis-colonized patients	Homo sapiens	NCBITAXON		feces	UBERON	UBERON:0001988	2	DNA extraction	BP_40	Yes	high risk
Blastocystis-colonized patients	Homo sapiens	NCBITAXON		feces	UBERON	UBERON:0001988	1	DNA extraction	BP_02	Yes	low risk
Blastocystis-colonized patients	Homo sapiens	NCBITAXON		feces	UBERON	UBERON:0001988	1	DNA extraction	BP_01	Yes	low risk
Blastocystis-colonized patients	Homo sapiens	NCBITAXON		feces	UBERON	UBERON:0001988	2	DNA extraction	BP_47	Yes	high risk
Blastocystis-colonized patients	Homo sapiens	NCBITAXON		feces	UBERON	UBERON:0001988	1	DNA extraction	BP_17	Yes	low risk
Blastocystis-colonized patients	Homo sapiens	NCBITAXON		feces	UBERON	UBERON:0001988	2	DNA extraction	BP_42	Yes	high risk
Blastocystis-colonized patients	Homo sapiens	NCBITAXON		feces	UBERON	UBERON:0001988	1	DNA extraction	BP_10	Yes	low risk
Blastocystis-free individuals	Homo sapiens	NCBITAXON		feces	UBERON	UBERON:0001988	3	DNA extraction	BN_19	No	low risk
Blastocystis-colonized patients	Homo sapiens	NCBITAXON		feces	UBERON	UBERON:0001988	1	DNA extraction	BP_09	Yes	low risk
Blastocystis-colonized patients	Homo sapiens	NCBITAXON		feces	UBERON	UBERON:0001988	2	DNA extraction	BP_43	Yes	high risk
Blastocystis-colonized patients	Homo sapiens	NCBITAXON		feces	UBERON	UBERON:0001988	1	DNA extraction	BP_24	Yes	low risk
Blastocystis-free individuals	Homo sapiens	NCBITAXON		feces	UBERON	UBERON:0001988	4	DNA extraction	BN_31	No	high risk
Blastocystis-free individuals	Homo sapiens	NCBITAXON		feces	UBERON	UBERON:0001988	4	DNA extraction	BN_38	No	high risk
Blastocystis-colonized patients	Homo sapiens	NCBITAXON		feces	UBERON	UBERON:0001988	2	DNA extraction	BP_26	Yes	high risk
Blastocystis-colonized patients	Homo sapiens	NCBITAXON		feces	UBERON	UBERON:0001988	2	DNA extraction	BP_32	Yes	high risk
Blastocystis-free individuals	Homo sapiens	NCBITAXON		feces	UBERON	UBERON:0001988	3	DNA extraction	BN_21	No	low risk
Blastocystis-free individuals	Homo sapiens	NCBITAXON		feces	UBERON	UBERON:0001988	4	DNA extraction	BN_36	No	high risk
Blastocystis-free individuals	Homo sapiens	NCBITAXON		feces	UBERON	UBERON:0001988	4	DNA extraction	BN_42	No	high risk
Blastocystis-free individuals	Homo sapiens	NCBITAXON		feces	UBERON	UBERON:0001988	3	DNA extraction	BN_16	No	low risk
Blastocystis-colonized patients	Homo sapiens	NCBITAXON		feces	UBERON	UBERON:0001988	2	DNA extraction	BP_37	Yes	high risk
Blastocystis-colonized patients	Homo sapiens	NCBITAXON		feces	UBERON	UBERON:0001988	1	DNA extraction	BP_08	Yes	low risk
Blastocystis-colonized patients	Homo sapiens	NCBITAXON		feces	UBERON	UBERON:0001988	2	DNA extraction	BP_39	Yes	high risk
Blastocystis-free individuals	Homo sapiens	NCBITAXON		feces	UBERON	UBERON:0001988	3	DNA extraction	BN_23	No	low risk
Blastocystis-free individuals	Homo sapiens	NCBITAXON		feces	UBERON	UBERON:0001988	3	DNA extraction	BN_11	No	low risk
Blastocystis-colonized patients	Homo sapiens	NCBITAXON		feces	UBERON	UBERON:0001988	1	DNA extraction	BP_20	Yes	low risk
Blastocystis-colonized patients	Homo sapiens	NCBITAXON		feces	UBERON	UBERON:0001988	2	DNA extraction	BP_33	Yes	high risk
Blastocystis-free individuals	Homo sapiens	NCBITAXON		feces	UBERON	UBERON:0001988	4	DNA extraction	BN_41	No	high risk
Blastocystis-free individuals	Homo sapiens	NCBITAXON		feces	UBERON	UBERON:0001988	3	DNA extraction	BN_24	No	low risk
Blastocystis-colonized patients	Homo sapiens	NCBITAXON		feces	UBERON	UBERON:0001988	2	DNA extraction	BP_41	Yes	high risk
Blastocystis-colonized patients	Homo sapiens	NCBITAXON		feces	UBERON	UBERON:0001988	1	DNA extraction	BP_07	Yes	low risk
Blastocystis-free individuals	Homo sapiens	NCBITAXON		feces	UBERON	UBERON:0001988	4	DNA extraction	BN_47	No	high risk
Blastocystis-colonized patients	Homo sapiens	NCBITAXON		feces	UBERON	UBERON:0001988	1	DNA extraction	BP_13	Yes	low risk
Blastocystis-free individuals	Homo sapiens	NCBITAXON		feces	UBERON	UBERON:0001988	4	DNA extraction	BN_29	No	high risk
Blastocystis-free individuals	Homo sapiens	NCBITAXON		feces	UBERON	UBERON:0001988	3	DNA extraction	BN_20	No	low risk
