# Supplementary material for: Targeted metagenomic sequencing data of human gut microbiota associated with Blastocystis colonization
Source: Sci Data. 2017 Jun 27;4:170081. doi: 10.1038/sdata.2017.81 (PMC5486356; doi:10.1038/sdata.2017.81)
Supplement: Supplementary file 1 [file sdata201781-isa1.zip › a_assay_Chabe.txt]

Sample Name	Protocol REF	Protocol REF	Protocol REF	Assay Name	Raw Data File	Comment[Data Repository]	Comment[Data Record Accession]	Comment[Data Record URI]	Protocol REF	Derived Data File	Comment[Data Repository]	Comment[Data Record Accession]	Comment[Data Record URI]	Factor Value[Blastocystis colonization]	Factor Value[risk factor status]
BP_31	DNA extraction monitoring	HTS library preparation	HTS template preparation and sequencing	E Na10	SRX2161985	NCBI Sequence Read Archive	PRJNA342805	https://www.ncbi.nlm.nih.gov/bioproject/?term=PRJNA342805	Sequence-based microbiota analysis	doi:10.6084/m9.figshare.c.3751037	figshare	doi:10.6084/m9.figshare.c.3751037	https://doi.org/10.6084/m9.figshare.c.3751037	Yes	high risk
BN_43	DNA extraction monitoring	HTS library preparation	HTS template preparation and sequencing	E Li11	SRX2162068	NCBI Sequence Read Archive	PRJNA342805	https://www.ncbi.nlm.nih.gov/bioproject/?term=PRJNA342805	Sequence-based microbiota analysis	doi:10.6084/m9.figshare.c.3751037	figshare	doi:10.6084/m9.figshare.c.3751037	https://doi.org/10.6084/m9.figshare.c.3751037	No	high risk
BN_06	DNA extraction monitoring	HTS library preparation	HTS template preparation and sequencing	H Cr15	SRX2162026	NCBI Sequence Read Archive	PRJNA342805	https://www.ncbi.nlm.nih.gov/bioproject/?term=PRJNA342805	Sequence-based microbiota analysis	doi:10.6084/m9.figshare.c.3751037	figshare	doi:10.6084/m9.figshare.c.3751037	https://doi.org/10.6084/m9.figshare.c.3751037	No	low risk
BP_35	DNA extraction monitoring	HTS library preparation	HTS template preparation and sequencing	E Li12	SRX2161989	NCBI Sequence Read Archive	PRJNA342805	https://www.ncbi.nlm.nih.gov/bioproject/?term=PRJNA342805	Sequence-based microbiota analysis	doi:10.6084/m9.figshare.c.3751037	figshare	doi:10.6084/m9.figshare.c.3751037	https://doi.org/10.6084/m9.figshare.c.3751037	Yes	high risk
BN_14	DNA extraction monitoring	HTS library preparation	HTS template preparation and sequencing	H CF 15	SRX2162035	NCBI Sequence Read Archive	PRJNA342805	https://www.ncbi.nlm.nih.gov/bioproject/?term=PRJNA342805	Sequence-based microbiota analysis	doi:10.6084/m9.figshare.c.3751037	figshare	doi:10.6084/m9.figshare.c.3751037	https://doi.org/10.6084/m9.figshare.c.3751037	No	low risk
BP_38	DNA extraction monitoring	HTS library preparation	HTS template preparation and sequencing	E Li3	SRX2161992	NCBI Sequence Read Archive	PRJNA342805	https://www.ncbi.nlm.nih.gov/bioproject/?term=PRJNA342805	Sequence-based microbiota analysis	doi:10.6084/m9.figshare.c.3751037	figshare	doi:10.6084/m9.figshare.c.3751037	https://doi.org/10.6084/m9.figshare.c.3751037	Yes	high risk
BN_39	DNA extraction monitoring	HTS library preparation	HTS template preparation and sequencing	H Li28	SRX2162063	NCBI Sequence Read Archive	PRJNA342805	https://www.ncbi.nlm.nih.gov/bioproject/?term=PRJNA342805	Sequence-based microbiota analysis	doi:10.6084/m9.figshare.c.3751037	figshare	doi:10.6084/m9.figshare.c.3751037	https://doi.org/10.6084/m9.figshare.c.3751037	No	high risk
BN_22	DNA extraction monitoring	HTS library preparation	HTS template preparation and sequencing	H CF 24	SRX2162044	NCBI Sequence Read Archive	PRJNA342805	https://www.ncbi.nlm.nih.gov/bioproject/?term=PRJNA342805	Sequence-based microbiota analysis	doi:10.6084/m9.figshare.c.3751037	figshare	doi:10.6084/m9.figshare.c.3751037	https://doi.org/10.6084/m9.figshare.c.3751037	No	low risk
BP_48	DNA extraction monitoring	HTS library preparation	HTS template preparation and sequencing	E Li10	SRX2162013	NCBI Sequence Read Archive	PRJNA342805	https://www.ncbi.nlm.nih.gov/bioproject/?term=PRJNA342805	Sequence-based microbiota analysis	doi:10.6084/m9.figshare.c.3751037	figshare	doi:10.6084/m9.figshare.c.3751037	https://doi.org/10.6084/m9.figshare.c.3751037	Yes	high risk
BN_07	DNA extraction monitoring	HTS library preparation	HTS template preparation and sequencing	H Cr16	SRX2162027	NCBI Sequence Read Archive	PRJNA342805	https://www.ncbi.nlm.nih.gov/bioproject/?term=PRJNA342805	Sequence-based microbiota analysis	doi:10.6084/m9.figshare.c.3751037	figshare	doi:10.6084/m9.figshare.c.3751037	https://doi.org/10.6084/m9.figshare.c.3751037	No	low risk
BP_23	DNA extraction monitoring	HTS library preparation	HTS template preparation and sequencing	H Stb4	SRX2161976	NCBI Sequence Read Archive	PRJNA342805	https://www.ncbi.nlm.nih.gov/bioproject/?term=PRJNA342805	Sequence-based microbiota analysis	doi:10.6084/m9.figshare.c.3751037	figshare	doi:10.6084/m9.figshare.c.3751037	https://doi.org/10.6084/m9.figshare.c.3751037	Yes	low risk
BP_28	DNA extraction monitoring	HTS library preparation	HTS template preparation and sequencing	H Li9	SRX2162060	NCBI Sequence Read Archive	PRJNA342805	https://www.ncbi.nlm.nih.gov/bioproject/?term=PRJNA342805	Sequence-based microbiota analysis	doi:10.6084/m9.figshare.c.3751037	figshare	doi:10.6084/m9.figshare.c.3751037	https://doi.org/10.6084/m9.figshare.c.3751037	Yes	high risk
BP_36	DNA extraction monitoring	HTS library preparation	HTS template preparation and sequencing	E Li17	SRX2161990	NCBI Sequence Read Archive	PRJNA342805	https://www.ncbi.nlm.nih.gov/bioproject/?term=PRJNA342805	Sequence-based microbiota analysis	doi:10.6084/m9.figshare.c.3751037	figshare	doi:10.6084/m9.figshare.c.3751037	https://doi.org/10.6084/m9.figshare.c.3751037	Yes	high risk
BP_45	DNA extraction monitoring	HTS library preparation	HTS template preparation and sequencing	H Li2	SRX2162010	NCBI Sequence Read Archive	PRJNA342805	https://www.ncbi.nlm.nih.gov/bioproject/?term=PRJNA342805	Sequence-based microbiota analysis	doi:10.6084/m9.figshare.c.3751037	figshare	doi:10.6084/m9.figshare.c.3751037	https://doi.org/10.6084/m9.figshare.c.3751037	Yes	high risk
BP_25	DNA extraction monitoring	HTS library preparation	HTS template preparation and sequencing	H Li18	SRX2161978	NCBI Sequence Read Archive	PRJNA342805	https://www.ncbi.nlm.nih.gov/bioproject/?term=PRJNA342805	Sequence-based microbiota analysis	doi:10.6084/m9.figshare.c.3751037	figshare	doi:10.6084/m9.figshare.c.3751037	https://doi.org/10.6084/m9.figshare.c.3751037	Yes	high risk
BN_18	DNA extraction monitoring	HTS library preparation	HTS template preparation and sequencing	H CF 20	SRX2162039	NCBI Sequence Read Archive	PRJNA342805	https://www.ncbi.nlm.nih.gov/bioproject/?term=PRJNA342805	Sequence-based microbiota analysis	doi:10.6084/m9.figshare.c.3751037	figshare	doi:10.6084/m9.figshare.c.3751037	https://doi.org/10.6084/m9.figshare.c.3751037	No	low risk
BP_03	DNA extraction monitoring	HTS library preparation	HTS template preparation and sequencing	H CF 30	SRX2161973	NCBI Sequence Read Archive	PRJNA342805	https://www.ncbi.nlm.nih.gov/bioproject/?term=PRJNA342805	Sequence-based microbiota analysis	doi:10.6084/m9.figshare.c.3751037	figshare	doi:10.6084/m9.figshare.c.3751037	https://doi.org/10.6084/m9.figshare.c.3751037	Yes	low risk
BP_05	DNA extraction monitoring	HTS library preparation	HTS template preparation and sequencing	H Nm7	SRX2162005	NCBI Sequence Read Archive	PRJNA342805	https://www.ncbi.nlm.nih.gov/bioproject/?term=PRJNA342805	Sequence-based microbiota analysis	doi:10.6084/m9.figshare.c.3751037	figshare	doi:10.6084/m9.figshare.c.3751037	https://doi.org/10.6084/m9.figshare.c.3751037	Yes	low risk
BN_35	DNA extraction monitoring	HTS library preparation	HTS template preparation and sequencing	E Li6	SRX2162049	NCBI Sequence Read Archive	PRJNA342805	https://www.ncbi.nlm.nih.gov/bioproject/?term=PRJNA342805	Sequence-based microbiota analysis	doi:10.6084/m9.figshare.c.3751037	figshare	doi:10.6084/m9.figshare.c.3751037	https://doi.org/10.6084/m9.figshare.c.3751037	No	high risk
BN_45	DNA extraction monitoring	HTS library preparation	HTS template preparation and sequencing	E Li15	SRX2162009	NCBI Sequence Read Archive	PRJNA342805	https://www.ncbi.nlm.nih.gov/bioproject/?term=PRJNA342805	Sequence-based microbiota analysis	doi:10.6084/m9.figshare.c.3751037	figshare	doi:10.6084/m9.figshare.c.3751037	https://doi.org/10.6084/m9.figshare.c.3751037	No	high risk
BP_19	DNA extraction monitoring	HTS library preparation	HTS template preparation and sequencing	H Nc 36	SRX2161971	NCBI Sequence Read Archive	PRJNA342805	https://www.ncbi.nlm.nih.gov/bioproject/?term=PRJNA342805	Sequence-based microbiota analysis	doi:10.6084/m9.figshare.c.3751037	figshare	doi:10.6084/m9.figshare.c.3751037	https://doi.org/10.6084/m9.figshare.c.3751037	Yes	low risk
BP_11	DNA extraction monitoring	HTS library preparation	HTS template preparation and sequencing	H Stb31	SRX2161962	NCBI Sequence Read Archive	PRJNA342805	https://www.ncbi.nlm.nih.gov/bioproject/?term=PRJNA342805	Sequence-based microbiota analysis	doi:10.6084/m9.figshare.c.3751037	figshare	doi:10.6084/m9.figshare.c.3751037	https://doi.org/10.6084/m9.figshare.c.3751037	Yes	low risk
BN_44	DNA extraction monitoring	HTS library preparation	HTS template preparation and sequencing	E Li7	SRX2162066	NCBI Sequence Read Archive	PRJNA342805	https://www.ncbi.nlm.nih.gov/bioproject/?term=PRJNA342805	Sequence-based microbiota analysis	doi:10.6084/m9.figshare.c.3751037	figshare	doi:10.6084/m9.figshare.c.3751037	https://doi.org/10.6084/m9.figshare.c.3751037	No	high risk
BN_40	DNA extraction monitoring	HTS library preparation	HTS template preparation and sequencing	H Li4	SRX2162064	NCBI Sequence Read Archive	PRJNA342805	https://www.ncbi.nlm.nih.gov/bioproject/?term=PRJNA342805	Sequence-based microbiota analysis	doi:10.6084/m9.figshare.c.3751037	figshare	doi:10.6084/m9.figshare.c.3751037	https://doi.org/10.6084/m9.figshare.c.3751037	No	high risk
BP_30	DNA extraction monitoring	HTS library preparation	HTS template preparation and sequencing	E Nc11	SRX2161983	NCBI Sequence Read Archive	PRJNA342805	https://www.ncbi.nlm.nih.gov/bioproject/?term=PRJNA342805	Sequence-based microbiota analysis	doi:10.6084/m9.figshare.c.3751037	figshare	doi:10.6084/m9.figshare.c.3751037	https://doi.org/10.6084/m9.figshare.c.3751037	Yes	high risk
BN_27	DNA extraction monitoring	HTS library preparation	HTS template preparation and sequencing	E ly 1	SRX2162050	NCBI Sequence Read Archive	PRJNA342805	https://www.ncbi.nlm.nih.gov/bioproject/?term=PRJNA342805	Sequence-based microbiota analysis	doi:10.6084/m9.figshare.c.3751037	figshare	doi:10.6084/m9.figshare.c.3751037	https://doi.org/10.6084/m9.figshare.c.3751037	No	high risk
BP_12	DNA extraction monitoring	HTS library preparation	HTS template preparation and sequencing	H Stb6	SRX2161963	NCBI Sequence Read Archive	PRJNA342805	https://www.ncbi.nlm.nih.gov/bioproject/?term=PRJNA342805	Sequence-based microbiota analysis	doi:10.6084/m9.figshare.c.3751037	figshare	doi:10.6084/m9.figshare.c.3751037	https://doi.org/10.6084/m9.figshare.c.3751037	Yes	low risk
BN_04	DNA extraction monitoring	HTS library preparation	HTS template preparation and sequencing	H Cr25	SRX2162024	NCBI Sequence Read Archive	PRJNA342805	https://www.ncbi.nlm.nih.gov/bioproject/?term=PRJNA342805	Sequence-based microbiota analysis	doi:10.6084/m9.figshare.c.3751037	figshare	doi:10.6084/m9.figshare.c.3751037	https://doi.org/10.6084/m9.figshare.c.3751037	No	low risk
BN_46	DNA extraction monitoring	HTS library preparation	HTS template preparation and sequencing	E Li16	SRX2162071	NCBI Sequence Read Archive	PRJNA342805	https://www.ncbi.nlm.nih.gov/bioproject/?term=PRJNA342805	Sequence-based microbiota analysis	doi:10.6084/m9.figshare.c.3751037	figshare	doi:10.6084/m9.figshare.c.3751037	https://doi.org/10.6084/m9.figshare.c.3751037	No	high risk
BP_14	DNA extraction monitoring	HTS library preparation	HTS template preparation and sequencing	H BS22	SRX2161966	NCBI Sequence Read Archive	PRJNA342805	https://www.ncbi.nlm.nih.gov/bioproject/?term=PRJNA342805	Sequence-based microbiota analysis	doi:10.6084/m9.figshare.c.3751037	figshare	doi:10.6084/m9.figshare.c.3751037	https://doi.org/10.6084/m9.figshare.c.3751037	Yes	low risk
BP_22	DNA extraction monitoring	HTS library preparation	HTS template preparation and sequencing	H Stb18	SRX2161975	NCBI Sequence Read Archive	PRJNA342805	https://www.ncbi.nlm.nih.gov/bioproject/?term=PRJNA342805	Sequence-based microbiota analysis	doi:10.6084/m9.figshare.c.3751037	figshare	doi:10.6084/m9.figshare.c.3751037	https://doi.org/10.6084/m9.figshare.c.3751037	Yes	low risk
BN_01	DNA extraction monitoring	HTS library preparation	HTS template preparation and sequencing	H Cr13	SRX2162020	NCBI Sequence Read Archive	PRJNA342805	https://www.ncbi.nlm.nih.gov/bioproject/?term=PRJNA342805	Sequence-based microbiota analysis	doi:10.6084/m9.figshare.c.3751037	figshare	doi:10.6084/m9.figshare.c.3751037	https://doi.org/10.6084/m9.figshare.c.3751037	No	low risk
BP_04	DNA extraction monitoring	HTS library preparation	HTS template preparation and sequencing	H Nm25	SRX2161984	NCBI Sequence Read Archive	PRJNA342805	https://www.ncbi.nlm.nih.gov/bioproject/?term=PRJNA342805	Sequence-based microbiota analysis	doi:10.6084/m9.figshare.c.3751037	figshare	doi:10.6084/m9.figshare.c.3751037	https://doi.org/10.6084/m9.figshare.c.3751037	Yes	low risk
BP_18	DNA extraction monitoring	HTS library preparation	HTS template preparation and sequencing	H CF 50	SRX2161970	NCBI Sequence Read Archive	PRJNA342805	https://www.ncbi.nlm.nih.gov/bioproject/?term=PRJNA342805	Sequence-based microbiota analysis	doi:10.6084/m9.figshare.c.3751037	figshare	doi:10.6084/m9.figshare.c.3751037	https://doi.org/10.6084/m9.figshare.c.3751037	Yes	low risk
BN_09	DNA extraction monitoring	HTS library preparation	HTS template preparation and sequencing	H CF 1	SRX2162029	NCBI Sequence Read Archive	PRJNA342805	https://www.ncbi.nlm.nih.gov/bioproject/?term=PRJNA342805	Sequence-based microbiota analysis	doi:10.6084/m9.figshare.c.3751037	figshare	doi:10.6084/m9.figshare.c.3751037	https://doi.org/10.6084/m9.figshare.c.3751037	No	low risk
BN_13	DNA extraction monitoring	HTS library preparation	HTS template preparation and sequencing	H CF 14	SRX2162034	NCBI Sequence Read Archive	PRJNA342805	https://www.ncbi.nlm.nih.gov/bioproject/?term=PRJNA342805	Sequence-based microbiota analysis	doi:10.6084/m9.figshare.c.3751037	figshare	doi:10.6084/m9.figshare.c.3751037	https://doi.org/10.6084/m9.figshare.c.3751037	No	low risk
BN_32	DNA extraction monitoring	HTS library preparation	HTS template preparation and sequencing	E Mo29	SRX2162055	NCBI Sequence Read Archive	PRJNA342805	https://www.ncbi.nlm.nih.gov/bioproject/?term=PRJNA342805	Sequence-based microbiota analysis	doi:10.6084/m9.figshare.c.3751037	figshare	doi:10.6084/m9.figshare.c.3751037	https://doi.org/10.6084/m9.figshare.c.3751037	No	high risk
BP_29	DNA extraction monitoring	HTS library preparation	HTS template preparation and sequencing	ET4	SRX2161982	NCBI Sequence Read Archive	PRJNA342805	https://www.ncbi.nlm.nih.gov/bioproject/?term=PRJNA342805	Sequence-based microbiota analysis	doi:10.6084/m9.figshare.c.3751037	figshare	doi:10.6084/m9.figshare.c.3751037	https://doi.org/10.6084/m9.figshare.c.3751037	Yes	high risk
BP_44	DNA extraction monitoring	HTS library preparation	HTS template preparation and sequencing	H Li15	SRX2162070	NCBI Sequence Read Archive	PRJNA342805	https://www.ncbi.nlm.nih.gov/bioproject/?term=PRJNA342805	Sequence-based microbiota analysis	doi:10.6084/m9.figshare.c.3751037	figshare	doi:10.6084/m9.figshare.c.3751037	https://doi.org/10.6084/m9.figshare.c.3751037	Yes	high risk
BN_05	DNA extraction monitoring	HTS library preparation	HTS template preparation and sequencing	H Cr26	SRX2162025	NCBI Sequence Read Archive	PRJNA342805	https://www.ncbi.nlm.nih.gov/bioproject/?term=PRJNA342805	Sequence-based microbiota analysis	doi:10.6084/m9.figshare.c.3751037	figshare	doi:10.6084/m9.figshare.c.3751037	https://doi.org/10.6084/m9.figshare.c.3751037	No	low risk
BN_48	DNA extraction monitoring	HTS library preparation	HTS template preparation and sequencing	E Li21	SRX2162073	NCBI Sequence Read Archive	PRJNA342805	https://www.ncbi.nlm.nih.gov/bioproject/?term=PRJNA342805	Sequence-based microbiota analysis	doi:10.6084/m9.figshare.c.3751037	figshare	doi:10.6084/m9.figshare.c.3751037	https://doi.org/10.6084/m9.figshare.c.3751037	No	high risk
BN_15	DNA extraction monitoring	HTS library preparation	HTS template preparation and sequencing	H CF 16	SRX2162036	NCBI Sequence Read Archive	PRJNA342805	https://www.ncbi.nlm.nih.gov/bioproject/?term=PRJNA342805	Sequence-based microbiota analysis	doi:10.6084/m9.figshare.c.3751037	figshare	doi:10.6084/m9.figshare.c.3751037	https://doi.org/10.6084/m9.figshare.c.3751037	No	low risk
BN_26	DNA extraction monitoring	HTS library preparation	HTS template preparation and sequencing	H Li6	SRX2162059	NCBI Sequence Read Archive	PRJNA342805	https://www.ncbi.nlm.nih.gov/bioproject/?term=PRJNA342805	Sequence-based microbiota analysis	doi:10.6084/m9.figshare.c.3751037	figshare	doi:10.6084/m9.figshare.c.3751037	https://doi.org/10.6084/m9.figshare.c.3751037	No	high risk
BP_46	DNA extraction monitoring	HTS library preparation	HTS template preparation and sequencing	E Li4	SRX2162011	NCBI Sequence Read Archive	PRJNA342805	https://www.ncbi.nlm.nih.gov/bioproject/?term=PRJNA342805	Sequence-based microbiota analysis	doi:10.6084/m9.figshare.c.3751037	figshare	doi:10.6084/m9.figshare.c.3751037	https://doi.org/10.6084/m9.figshare.c.3751037	Yes	high risk
BP_21	DNA extraction monitoring	HTS library preparation	HTS template preparation and sequencing	H ly27	SRX2161974	NCBI Sequence Read Archive	PRJNA342805	https://www.ncbi.nlm.nih.gov/bioproject/?term=PRJNA342805	Sequence-based microbiota analysis	doi:10.6084/m9.figshare.c.3751037	figshare	doi:10.6084/m9.figshare.c.3751037	https://doi.org/10.6084/m9.figshare.c.3751037	Yes	low risk
BN_17	DNA extraction monitoring	HTS library preparation	HTS template preparation and sequencing	H CF 18	SRX2162038	NCBI Sequence Read Archive	PRJNA342805	https://www.ncbi.nlm.nih.gov/bioproject/?term=PRJNA342805	Sequence-based microbiota analysis	doi:10.6084/m9.figshare.c.3751037	figshare	doi:10.6084/m9.figshare.c.3751037	https://doi.org/10.6084/m9.figshare.c.3751037	No	low risk
BP_15	DNA extraction monitoring	HTS library preparation	HTS template preparation and sequencing	H BS26	SRX2161967	NCBI Sequence Read Archive	PRJNA342805	https://www.ncbi.nlm.nih.gov/bioproject/?term=PRJNA342805	Sequence-based microbiota analysis	doi:10.6084/m9.figshare.c.3751037	figshare	doi:10.6084/m9.figshare.c.3751037	https://doi.org/10.6084/m9.figshare.c.3751037	Yes	low risk
BP_16	DNA extraction monitoring	HTS library preparation	HTS template preparation and sequencing	H BS41	SRX2161968	NCBI Sequence Read Archive	PRJNA342805	https://www.ncbi.nlm.nih.gov/bioproject/?term=PRJNA342805	Sequence-based microbiota analysis	doi:10.6084/m9.figshare.c.3751037	figshare	doi:10.6084/m9.figshare.c.3751037	https://doi.org/10.6084/m9.figshare.c.3751037	Yes	low risk
BP_06	DNA extraction monitoring	HTS library preparation	HTS template preparation and sequencing	H ly2	SRX2162022	NCBI Sequence Read Archive	PRJNA342805	https://www.ncbi.nlm.nih.gov/bioproject/?term=PRJNA342805	Sequence-based microbiota analysis	doi:10.6084/m9.figshare.c.3751037	figshare	doi:10.6084/m9.figshare.c.3751037	https://doi.org/10.6084/m9.figshare.c.3751037	Yes	low risk
BN_08	DNA extraction monitoring	HTS library preparation	HTS template preparation and sequencing	H Cr20	SRX2162028	NCBI Sequence Read Archive	PRJNA342805	https://www.ncbi.nlm.nih.gov/bioproject/?term=PRJNA342805	Sequence-based microbiota analysis	doi:10.6084/m9.figshare.c.3751037	figshare	doi:10.6084/m9.figshare.c.3751037	https://doi.org/10.6084/m9.figshare.c.3751037	No	low risk
BN_30	DNA extraction monitoring	HTS library preparation	HTS template preparation and sequencing	E Na6	SRX2162053	NCBI Sequence Read Archive	PRJNA342805	https://www.ncbi.nlm.nih.gov/bioproject/?term=PRJNA342805	Sequence-based microbiota analysis	doi:10.6084/m9.figshare.c.3751037	figshare	doi:10.6084/m9.figshare.c.3751037	https://doi.org/10.6084/m9.figshare.c.3751037	No	high risk
BN_33	DNA extraction monitoring	HTS library preparation	HTS template preparation and sequencing	E Li14	SRX2162008	NCBI Sequence Read Archive	PRJNA342805	https://www.ncbi.nlm.nih.gov/bioproject/?term=PRJNA342805	Sequence-based microbiota analysis	doi:10.6084/m9.figshare.c.3751037	figshare	doi:10.6084/m9.figshare.c.3751037	https://doi.org/10.6084/m9.figshare.c.3751037	No	high risk
BN_28	DNA extraction monitoring	HTS library preparation	HTS template preparation and sequencing	H Li23	SRX2162051	NCBI Sequence Read Archive	PRJNA342805	https://www.ncbi.nlm.nih.gov/bioproject/?term=PRJNA342805	Sequence-based microbiota analysis	doi:10.6084/m9.figshare.c.3751037	figshare	doi:10.6084/m9.figshare.c.3751037	https://doi.org/10.6084/m9.figshare.c.3751037	No	high risk
BN_34	DNA extraction monitoring	HTS library preparation	HTS template preparation and sequencing	E Li5	SRX2162058	NCBI Sequence Read Archive	PRJNA342805	https://www.ncbi.nlm.nih.gov/bioproject/?term=PRJNA342805	Sequence-based microbiota analysis	doi:10.6084/m9.figshare.c.3751037	figshare	doi:10.6084/m9.figshare.c.3751037	https://doi.org/10.6084/m9.figshare.c.3751037	No	high risk
BN_37	DNA extraction monitoring	HTS library preparation	HTS template preparation and sequencing	H Li17	SRX2162061	NCBI Sequence Read Archive	PRJNA342805	https://www.ncbi.nlm.nih.gov/bioproject/?term=PRJNA342805	Sequence-based microbiota analysis	doi:10.6084/m9.figshare.c.3751037	figshare	doi:10.6084/m9.figshare.c.3751037	https://doi.org/10.6084/m9.figshare.c.3751037	No	high risk
BN_10	DNA extraction monitoring	HTS library preparation	HTS template preparation and sequencing	H CF 10	SRX2162030	NCBI Sequence Read Archive	PRJNA342805	https://www.ncbi.nlm.nih.gov/bioproject/?term=PRJNA342805	Sequence-based microbiota analysis	doi:10.6084/m9.figshare.c.3751037	figshare	doi:10.6084/m9.figshare.c.3751037	https://doi.org/10.6084/m9.figshare.c.3751037	No	low risk
BP_27	DNA extraction monitoring	HTS library preparation	HTS template preparation and sequencing	H Li8	SRX2162012	NCBI Sequence Read Archive	PRJNA342805	https://www.ncbi.nlm.nih.gov/bioproject/?term=PRJNA342805	Sequence-based microbiota analysis	doi:10.6084/m9.figshare.c.3751037	figshare	doi:10.6084/m9.figshare.c.3751037	https://doi.org/10.6084/m9.figshare.c.3751037	Yes	high risk
BN_12	DNA extraction monitoring	HTS library preparation	HTS template preparation and sequencing	H CF 13	SRX2162032	NCBI Sequence Read Archive	PRJNA342805	https://www.ncbi.nlm.nih.gov/bioproject/?term=PRJNA342805	Sequence-based microbiota analysis	doi:10.6084/m9.figshare.c.3751037	figshare	doi:10.6084/m9.figshare.c.3751037	https://doi.org/10.6084/m9.figshare.c.3751037	No	low risk
BN_03	DNA extraction monitoring	HTS library preparation	HTS template preparation and sequencing	H Cr21	SRX2162023	NCBI Sequence Read Archive	PRJNA342805	https://www.ncbi.nlm.nih.gov/bioproject/?term=PRJNA342805	Sequence-based microbiota analysis	doi:10.6084/m9.figshare.c.3751037	figshare	doi:10.6084/m9.figshare.c.3751037	https://doi.org/10.6084/m9.figshare.c.3751037	No	low risk
BP_34	DNA extraction monitoring	HTS library preparation	HTS template preparation and sequencing	E Mo4	SRX2161988	NCBI Sequence Read Archive	PRJNA342805	https://www.ncbi.nlm.nih.gov/bioproject/?term=PRJNA342805	Sequence-based microbiota analysis	doi:10.6084/m9.figshare.c.3751037	figshare	doi:10.6084/m9.figshare.c.3751037	https://doi.org/10.6084/m9.figshare.c.3751037	Yes	high risk
BN_25	DNA extraction monitoring	HTS library preparation	HTS template preparation and sequencing	H Li3	SRX2162048	NCBI Sequence Read Archive	PRJNA342805	https://www.ncbi.nlm.nih.gov/bioproject/?term=PRJNA342805	Sequence-based microbiota analysis	doi:10.6084/m9.figshare.c.3751037	figshare	doi:10.6084/m9.figshare.c.3751037	https://doi.org/10.6084/m9.figshare.c.3751037	No	high risk
BN_02	DNA extraction monitoring	HTS library preparation	HTS template preparation and sequencing	H Cr18	SRX2162021	NCBI Sequence Read Archive	PRJNA342805	https://www.ncbi.nlm.nih.gov/bioproject/?term=PRJNA342805	Sequence-based microbiota analysis	doi:10.6084/m9.figshare.c.3751037	figshare	doi:10.6084/m9.figshare.c.3751037	https://doi.org/10.6084/m9.figshare.c.3751037	No	low risk
BP_40	DNA extraction monitoring	HTS library preparation	HTS template preparation and sequencing	H Li25	SRX2162004	NCBI Sequence Read Archive	PRJNA342805	https://www.ncbi.nlm.nih.gov/bioproject/?term=PRJNA342805	Sequence-based microbiota analysis	doi:10.6084/m9.figshare.c.3751037	figshare	doi:10.6084/m9.figshare.c.3751037	https://doi.org/10.6084/m9.figshare.c.3751037	Yes	high risk
BP_02	DNA extraction monitoring	HTS library preparation	HTS template preparation and sequencing	H CF 19	SRX2161961	NCBI Sequence Read Archive	PRJNA342805	https://www.ncbi.nlm.nih.gov/bioproject/?term=PRJNA342805	Sequence-based microbiota analysis	doi:10.6084/m9.figshare.c.3751037	figshare	doi:10.6084/m9.figshare.c.3751037	https://doi.org/10.6084/m9.figshare.c.3751037	Yes	low risk
BP_01	DNA extraction monitoring	HTS library preparation	HTS template preparation and sequencing	H CF 11	SRX2161960	NCBI Sequence Read Archive	PRJNA342805	https://www.ncbi.nlm.nih.gov/bioproject/?term=PRJNA342805	Sequence-based microbiota analysis	doi:10.6084/m9.figshare.c.3751037	figshare	doi:10.6084/m9.figshare.c.3751037	https://doi.org/10.6084/m9.figshare.c.3751037	Yes	low risk
BP_47	DNA extraction monitoring	HTS library preparation	HTS template preparation and sequencing	E Li8	SRX2161980	NCBI Sequence Read Archive	PRJNA342805	https://www.ncbi.nlm.nih.gov/bioproject/?term=PRJNA342805	Sequence-based microbiota analysis	doi:10.6084/m9.figshare.c.3751037	figshare	doi:10.6084/m9.figshare.c.3751037	https://doi.org/10.6084/m9.figshare.c.3751037	Yes	high risk
BP_17	DNA extraction monitoring	HTS library preparation	HTS template preparation and sequencing	E CF85	SRX2161969	NCBI Sequence Read Archive	PRJNA342805	https://www.ncbi.nlm.nih.gov/bioproject/?term=PRJNA342805	Sequence-based microbiota analysis	doi:10.6084/m9.figshare.c.3751037	figshare	doi:10.6084/m9.figshare.c.3751037	https://doi.org/10.6084/m9.figshare.c.3751037	Yes	low risk
BP_42	DNA extraction monitoring	HTS library preparation	HTS template preparation and sequencing	H Li1	SRX2162007	NCBI Sequence Read Archive	PRJNA342805	https://www.ncbi.nlm.nih.gov/bioproject/?term=PRJNA342805	Sequence-based microbiota analysis	doi:10.6084/m9.figshare.c.3751037	figshare	doi:10.6084/m9.figshare.c.3751037	https://doi.org/10.6084/m9.figshare.c.3751037	Yes	high risk
BP_10	DNA extraction monitoring	HTS library preparation	HTS template preparation and sequencing	H Na4	SRX2162067	NCBI Sequence Read Archive	PRJNA342805	https://www.ncbi.nlm.nih.gov/bioproject/?term=PRJNA342805	Sequence-based microbiota analysis	doi:10.6084/m9.figshare.c.3751037	figshare	doi:10.6084/m9.figshare.c.3751037	https://doi.org/10.6084/m9.figshare.c.3751037	Yes	low risk
BN_19	DNA extraction monitoring	HTS library preparation	HTS template preparation and sequencing	H CF 21	SRX2162040	NCBI Sequence Read Archive	PRJNA342805	https://www.ncbi.nlm.nih.gov/bioproject/?term=PRJNA342805	Sequence-based microbiota analysis	doi:10.6084/m9.figshare.c.3751037	figshare	doi:10.6084/m9.figshare.c.3751037	https://doi.org/10.6084/m9.figshare.c.3751037	No	low risk
BP_09	DNA extraction monitoring	HTS library preparation	HTS template preparation and sequencing	H Na38	SRX2162056	NCBI Sequence Read Archive	PRJNA342805	https://www.ncbi.nlm.nih.gov/bioproject/?term=PRJNA342805	Sequence-based microbiota analysis	doi:10.6084/m9.figshare.c.3751037	figshare	doi:10.6084/m9.figshare.c.3751037	https://doi.org/10.6084/m9.figshare.c.3751037	Yes	low risk
BP_43	DNA extraction monitoring	HTS library preparation	HTS template preparation and sequencing	H Li14	SRX2162057	NCBI Sequence Read Archive	PRJNA342805	https://www.ncbi.nlm.nih.gov/bioproject/?term=PRJNA342805	Sequence-based microbiota analysis	doi:10.6084/m9.figshare.c.3751037	figshare	doi:10.6084/m9.figshare.c.3751037	https://doi.org/10.6084/m9.figshare.c.3751037	Yes	high risk
BP_24	DNA extraction monitoring	HTS library preparation	HTS template preparation and sequencing	H Na32	SRX2161977	NCBI Sequence Read Archive	PRJNA342805	https://www.ncbi.nlm.nih.gov/bioproject/?term=PRJNA342805	Sequence-based microbiota analysis	doi:10.6084/m9.figshare.c.3751037	figshare	doi:10.6084/m9.figshare.c.3751037	https://doi.org/10.6084/m9.figshare.c.3751037	Yes	low risk
BN_31	DNA extraction monitoring	HTS library preparation	HTS template preparation and sequencing	E Mo24	SRX2162054	NCBI Sequence Read Archive	PRJNA342805	https://www.ncbi.nlm.nih.gov/bioproject/?term=PRJNA342805	Sequence-based microbiota analysis	doi:10.6084/m9.figshare.c.3751037	figshare	doi:10.6084/m9.figshare.c.3751037	https://doi.org/10.6084/m9.figshare.c.3751037	No	high risk
BN_38	DNA extraction monitoring	HTS library preparation	HTS template preparation and sequencing	H Li19	SRX2162062	NCBI Sequence Read Archive	PRJNA342805	https://www.ncbi.nlm.nih.gov/bioproject/?term=PRJNA342805	Sequence-based microbiota analysis	doi:10.6084/m9.figshare.c.3751037	figshare	doi:10.6084/m9.figshare.c.3751037	https://doi.org/10.6084/m9.figshare.c.3751037	No	high risk
BP_26	DNA extraction monitoring	HTS library preparation	HTS template preparation and sequencing	H Li30	SRX2161979	NCBI Sequence Read Archive	PRJNA342805	https://www.ncbi.nlm.nih.gov/bioproject/?term=PRJNA342805	Sequence-based microbiota analysis	doi:10.6084/m9.figshare.c.3751037	figshare	doi:10.6084/m9.figshare.c.3751037	https://doi.org/10.6084/m9.figshare.c.3751037	Yes	high risk
BP_32	DNA extraction monitoring	HTS library preparation	HTS template preparation and sequencing	E Na25	SRX2161986	NCBI Sequence Read Archive	PRJNA342805	https://www.ncbi.nlm.nih.gov/bioproject/?term=PRJNA342805	Sequence-based microbiota analysis	doi:10.6084/m9.figshare.c.3751037	figshare	doi:10.6084/m9.figshare.c.3751037	https://doi.org/10.6084/m9.figshare.c.3751037	Yes	high risk
BN_21	DNA extraction monitoring	HTS library preparation	HTS template preparation and sequencing	H CF 23	SRX2162043	NCBI Sequence Read Archive	PRJNA342805	https://www.ncbi.nlm.nih.gov/bioproject/?term=PRJNA342805	Sequence-based microbiota analysis	doi:10.6084/m9.figshare.c.3751037	figshare	doi:10.6084/m9.figshare.c.3751037	https://doi.org/10.6084/m9.figshare.c.3751037	No	low risk
BN_36	DNA extraction monitoring	HTS library preparation	HTS template preparation and sequencing	E Li9	SRX2161981	NCBI Sequence Read Archive	PRJNA342805	https://www.ncbi.nlm.nih.gov/bioproject/?term=PRJNA342805	Sequence-based microbiota analysis	doi:10.6084/m9.figshare.c.3751037	figshare	doi:10.6084/m9.figshare.c.3751037	https://doi.org/10.6084/m9.figshare.c.3751037	No	high risk
BN_42	DNA extraction monitoring	HTS library preparation	HTS template preparation and sequencing	H Li7	SRX2162069	NCBI Sequence Read Archive	PRJNA342805	https://www.ncbi.nlm.nih.gov/bioproject/?term=PRJNA342805	Sequence-based microbiota analysis	doi:10.6084/m9.figshare.c.3751037	figshare	doi:10.6084/m9.figshare.c.3751037	https://doi.org/10.6084/m9.figshare.c.3751037	No	high risk
BN_16	DNA extraction monitoring	HTS library preparation	HTS template preparation and sequencing	H CF 17	SRX2162037	NCBI Sequence Read Archive	PRJNA342805	https://www.ncbi.nlm.nih.gov/bioproject/?term=PRJNA342805	Sequence-based microbiota analysis	doi:10.6084/m9.figshare.c.3751037	figshare	doi:10.6084/m9.figshare.c.3751037	https://doi.org/10.6084/m9.figshare.c.3751037	No	low risk
BP_37	DNA extraction monitoring	HTS library preparation	HTS template preparation and sequencing	E Li2	SRX2161991	NCBI Sequence Read Archive	PRJNA342805	https://www.ncbi.nlm.nih.gov/bioproject/?term=PRJNA342805	Sequence-based microbiota analysis	doi:10.6084/m9.figshare.c.3751037	figshare	doi:10.6084/m9.figshare.c.3751037	https://doi.org/10.6084/m9.figshare.c.3751037	Yes	high risk
BP_08	DNA extraction monitoring	HTS library preparation	HTS template preparation and sequencing	H ly5	SRX2162045	NCBI Sequence Read Archive	PRJNA342805	https://www.ncbi.nlm.nih.gov/bioproject/?term=PRJNA342805	Sequence-based microbiota analysis	doi:10.6084/m9.figshare.c.3751037	figshare	doi:10.6084/m9.figshare.c.3751037	https://doi.org/10.6084/m9.figshare.c.3751037	Yes	low risk
BP_39	DNA extraction monitoring	HTS library preparation	HTS template preparation and sequencing	H Li20	SRX2162003	NCBI Sequence Read Archive	PRJNA342805	https://www.ncbi.nlm.nih.gov/bioproject/?term=PRJNA342805	Sequence-based microbiota analysis	doi:10.6084/m9.figshare.c.3751037	figshare	doi:10.6084/m9.figshare.c.3751037	https://doi.org/10.6084/m9.figshare.c.3751037	Yes	high risk
BN_23	DNA extraction monitoring	HTS library preparation	HTS template preparation and sequencing	H CF 26	SRX2162046	NCBI Sequence Read Archive	PRJNA342805	https://www.ncbi.nlm.nih.gov/bioproject/?term=PRJNA342805	Sequence-based microbiota analysis	doi:10.6084/m9.figshare.c.3751037	figshare	doi:10.6084/m9.figshare.c.3751037	https://doi.org/10.6084/m9.figshare.c.3751037	No	low risk
BN_11	DNA extraction monitoring	HTS library preparation	HTS template preparation and sequencing	H CF 12	SRX2162031	NCBI Sequence Read Archive	PRJNA342805	https://www.ncbi.nlm.nih.gov/bioproject/?term=PRJNA342805	Sequence-based microbiota analysis	doi:10.6084/m9.figshare.c.3751037	figshare	doi:10.6084/m9.figshare.c.3751037	https://doi.org/10.6084/m9.figshare.c.3751037	No	low risk
BP_20	DNA extraction monitoring	HTS library preparation	HTS template preparation and sequencing	HT5	SRX2161972	NCBI Sequence Read Archive	PRJNA342805	https://www.ncbi.nlm.nih.gov/bioproject/?term=PRJNA342805	Sequence-based microbiota analysis	doi:10.6084/m9.figshare.c.3751037	figshare	doi:10.6084/m9.figshare.c.3751037	https://doi.org/10.6084/m9.figshare.c.3751037	Yes	low risk
BP_33	DNA extraction monitoring	HTS library preparation	HTS template preparation and sequencing	E Mo3	SRX2161987	NCBI Sequence Read Archive	PRJNA342805	https://www.ncbi.nlm.nih.gov/bioproject/?term=PRJNA342805	Sequence-based microbiota analysis	doi:10.6084/m9.figshare.c.3751037	figshare	doi:10.6084/m9.figshare.c.3751037	https://doi.org/10.6084/m9.figshare.c.3751037	Yes	high risk
BN_41	DNA extraction monitoring	HTS library preparation	HTS template preparation and sequencing	H Li5	SRX2162065	NCBI Sequence Read Archive	PRJNA342805	https://www.ncbi.nlm.nih.gov/bioproject/?term=PRJNA342805	Sequence-based microbiota analysis	doi:10.6084/m9.figshare.c.3751037	figshare	doi:10.6084/m9.figshare.c.3751037	https://doi.org/10.6084/m9.figshare.c.3751037	No	high risk
BN_24	DNA extraction monitoring	HTS library preparation	HTS template preparation and sequencing	H CF 27	SRX2162047	NCBI Sequence Read Archive	PRJNA342805	https://www.ncbi.nlm.nih.gov/bioproject/?term=PRJNA342805	Sequence-based microbiota analysis	doi:10.6084/m9.figshare.c.3751037	figshare	doi:10.6084/m9.figshare.c.3751037	https://doi.org/10.6084/m9.figshare.c.3751037	No	low risk
BP_41	DNA extraction monitoring	HTS library preparation	HTS template preparation and sequencing	H Li29	SRX2162006	NCBI Sequence Read Archive	PRJNA342805	https://www.ncbi.nlm.nih.gov/bioproject/?term=PRJNA342805	Sequence-based microbiota analysis	doi:10.6084/m9.figshare.c.3751037	figshare	doi:10.6084/m9.figshare.c.3751037	https://doi.org/10.6084/m9.figshare.c.3751037	Yes	high risk
BP_07	DNA extraction monitoring	HTS library preparation	HTS template preparation and sequencing	H ly29	SRX2162033	NCBI Sequence Read Archive	PRJNA342805	https://www.ncbi.nlm.nih.gov/bioproject/?term=PRJNA342805	Sequence-based microbiota analysis	doi:10.6084/m9.figshare.c.3751037	figshare	doi:10.6084/m9.figshare.c.3751037	https://doi.org/10.6084/m9.figshare.c.3751037	Yes	low risk
BN_47	DNA extraction monitoring	HTS library preparation	HTS template preparation and sequencing	H Li10	SRX2162072	NCBI Sequence Read Archive	PRJNA342805	https://www.ncbi.nlm.nih.gov/bioproject/?term=PRJNA342805	Sequence-based microbiota analysis	doi:10.6084/m9.figshare.c.3751037	figshare	doi:10.6084/m9.figshare.c.3751037	https://doi.org/10.6084/m9.figshare.c.3751037	No	high risk
BP_13	DNA extraction monitoring	HTS library preparation	HTS template preparation and sequencing	H BS14	SRX2161965	NCBI Sequence Read Archive	PRJNA342805	https://www.ncbi.nlm.nih.gov/bioproject/?term=PRJNA342805	Sequence-based microbiota analysis	doi:10.6084/m9.figshare.c.3751037	figshare	doi:10.6084/m9.figshare.c.3751037	https://doi.org/10.6084/m9.figshare.c.3751037	Yes	low risk
BN_29	DNA extraction monitoring	HTS library preparation	HTS template preparation and sequencing	E Na24	SRX2162052	NCBI Sequence Read Archive	PRJNA342805	https://www.ncbi.nlm.nih.gov/bioproject/?term=PRJNA342805	Sequence-based microbiota analysis	doi:10.6084/m9.figshare.c.3751037	figshare	doi:10.6084/m9.figshare.c.3751037	https://doi.org/10.6084/m9.figshare.c.3751037	No	high risk
BN_20	DNA extraction monitoring	HTS library preparation	HTS template preparation and sequencing	H CF 22	SRX2162041	NCBI Sequence Read Archive	PRJNA342805	https://www.ncbi.nlm.nih.gov/bioproject/?term=PRJNA342805	Sequence-based microbiota analysis	doi:10.6084/m9.figshare.c.3751037	figshare	doi:10.6084/m9.figshare.c.3751037	https://doi.org/10.6084/m9.figshare.c.3751037	No	low risk
