# Supplementary material for: Targeted metagenomic sequencing data of human gut microbiota associated with Blastocystis colonization
Source: Sci Data. 2017 Jun 27;4:170081. doi: 10.1038/sdata.2017.81 (PMC5486356; doi:10.1038/sdata.2017.81)
Supplement: Supplementary File 1 [file sdata201781-s2.xlsx]

## Sheet: Feuil2
Suppl file 1 Legend:
From sampling to sequencing data: identifiers associated to samples.
Each line represents one of the 96 samples and the columns correspond to:
- “Sample name” of each sample
- “Patient group”: Groups 1 and 2 are composed of Blastocystis-colonized patients and groups 3 and 4 include Blastocystis-free patients. Groups 1 and 3 are linked in terms of low environmental and clinical risk factors, and groups 2 and 4 share high risk factors
- “Blastocystis colonization”: 0=Blastocystis-free and 1=Blastocystis-positive
- “status”: distinguishes samples which have been discarded before statistical analysis (i.e. “outlier”) from samples which have been processed (i.e. “correct”)
- “SRA ID: sample”: SRA sample accessions
- “SRA ID: experiment”: SRA experiment accessions
- “SRA ID: run”: SRA run accessions
- “sample_id”: unique experimental identifier (one of the attributes of MIMS Environmental/Metagenome sample from human gut metagenome) associated to each BioSample
- “PGM index”: unique PGM sequencing index

## Sheet: Feuil1
Sample_name	Patient Group	Blastocystis colonization	status	SRA ID : Sample	SRA ID : Experiment	SRA ID : Run	sample_id	PGM index
BP_31	2	1	correct	SRS1690079	SRX2161985	SRR4241010	E Na10	Index 01
BN_43	4	0	correct	SRS1690162	SRX2162068	SRR4241094	E Li11	Index 02
BN_06	3	0	correct	SRS1690120	SRX2162026	SRR4241052	H Cr15	Index 03
BP_35	2	1	correct	SRS1690083	SRX2161989	SRR4241014	E Li12	Index 04
BN_14	3	0	correct	SRS1690129	SRX2162035	SRR4241061	H CF 15	Index 05
BP_38	2	1	correct	SRS1690086	SRX2161992	SRR4241017	E Li3	Index 06
BN_39	4	0	correct	SRS1690157	SRX2162063	SRR4241089	H Li28	Index 07
BN_22	3	0	correct	SRS1690140	SRX2162044	SRR4241069	H CF 24	Index 08
BP_48	2	1	correct	SRS1690107	SRX2162013	SRR4241038	E Li10	Index 09
BN_07	3	0	correct	SRS1690122	SRX2162027	SRR4241053	H Cr16	Index 10
BP_23	1	1	correct	SRS1690070	SRX2161976	SRR4241001	H Stb4	Index 11
BP_28	2	1	correct	SRS1690075	SRX2162060	SRR4241086	H Li9	Index 12
BP_36	2	1	correct	SRS1690084	SRX2161990	SRR4241015	E Li17	Index 13
BP_45	2	1	correct	SRS1690104	SRX2162010	SRR4241035	H Li2	Index 14
BP_25	2	1	correct	SRS1690072	SRX2161978	SRR4241003	H Li18	Index 15
BN_18	3	0	correct	SRS1690134	SRX2162039	SRR4241065	H CF 20	Index 16
BP_03	1	1	correct	SRS1690067	SRX2161973	SRR4240998	H CF 30	Index 17
BP_05	1	1	outlier	SRS1690098	SRX2162005	SRR4241030	H Nm7	Index 18
BN_35	4	0	correct	SRS1690153	SRX2162049	SRR4241075	E Li6	Index 19
BN_45	4	0	correct	SRS1690164	SRX2162009	SRR4241034	E Li15	Index 20
BP_19	1	1	correct	SRS1690065	SRX2161971	SRR4240996	H Nc 36	Index 21
BP_11	1	1	correct	SRS1690056	SRX2161962	SRR4240988	H Stb31	Index 22
BN_44	4	0	correct	SRS1690163	SRX2162066	SRR4241092	E Li7	Index 23
BN_40	4	0	correct	SRS1690158	SRX2162064	SRR4241090	H Li4	Index 24
BP_30	2	1	correct	SRS1690076	SRX2161983	SRR4241008	E Nc11	Index 25
BN_27	4	0	correct	SRS1690144	SRX2162050	SRR4241076	E ly 1	Index 26
BP_12	1	1	correct	SRS1690057	SRX2161963	SRR4240989	H Stb6	Index 27
BN_04	3	0	correct	SRS1690117	SRX2162024	SRR4241050	H Cr25	Index 28
BN_46	4	0	correct	SRS1690165	SRX2162071	SRR4241097	E Li16	Index 29
BP_14	1	1	correct	SRS1690060	SRX2161966	SRR4240991	H BS22	Index 30
BP_22	1	1	correct	SRS1690068	SRX2161975	SRR4241000	H Stb18	Index 31
BN_01	3	0	correct	SRS1690114	SRX2162020	SRR4241045	H Cr13	Index 32
BP_04	1	1	correct	SRS1690078	SRX2161984	SRR4241009	H Nm25	Index 33
BP_18	1	1	correct	SRS1690064	SRX2161970	SRR4240995	H CF 50	Index 34
BN_09	3	0	correct	SRS1690124	SRX2162029	SRR4241055	H CF 1	Index 35
BN_13	3	0	correct	SRS1690128	SRX2162034	SRR4241060	H CF 14	Index 36
BN_32	4	0	correct	SRS1690149	SRX2162055	SRR4241081	E Mo29	Index 37
BP_29	2	1	correct	SRS1690077	SRX2161982	SRR4241007	ET4	Index 38
BP_44	2	1	correct	SRS1690103	SRX2162070	SRR4241096	H Li15	Index 39
BN_05	3	0	correct	SRS1690119	SRX2162025	SRR4241051	H Cr26	Index 40
BN_48	4	0	correct	SRS1690167	SRX2162073	SRR4241099	E Li21	Index 41
BN_15	3	0	correct	SRS1690130	SRX2162036	SRR4241062	H CF 16	Index 42
BN_26	4	0	correct	SRS1690143	SRX2162059	SRR4241085	H Li6	Index 43
BP_46	2	1	correct	SRS1690105	SRX2162011	SRR4241036	E Li4	Index 44
BP_21	1	1	correct	SRS1690069	SRX2161974	SRR4240999	H ly27	Index 45
BN_17	3	0	correct	SRS1690132	SRX2162038	SRR4241064	H CF 18	Index 46
BP_15	1	1	correct	SRS1690061	SRX2161967	SRR4240992	H BS26	Index 47
BP_16	1	1	correct	SRS1690062	SRX2161968	SRR4240993	H BS41	Index 48
BP_06	1	1	correct	SRS1690116	SRX2162022	SRR4241047	H ly2	Index 49
BN_08	3	0	outlier	SRS1690121	SRX2162028	SRR4241054	H Cr20	Index 50
BN_30	4	0	correct	SRS1690147	SRX2162053	SRR4241079	E Na6	Index 51
BN_33	4	0	correct	SRS1690151	SRX2162008	SRR4241033	E Li14	Index 52
BN_28	4	0	correct	SRS1690146	SRX2162051	SRR4241077	H Li23	Index 53
BN_34	4	0	correct	SRS1690152	SRX2162058	SRR4241084	E Li5	Index 54
BN_37	4	0	correct	SRS1690155	SRX2162061	SRR4241087	H Li17	Index 55
BN_10	3	0	correct	SRS1690123	SRX2162030	SRR4241056	H CF 10	Index 56
BP_27	2	1	correct	SRS1690074	SRX2162012	SRR4241037	H Li8	Index 57
BN_12	3	0	correct	SRS1690126	SRX2162032	SRR4241058	H CF 13	Index 58
BN_03	3	0	correct	SRS1690118	SRX2162023	SRR4241049	H Cr21	Index 59
BP_34	2	1	correct	SRS1690082	SRX2161988	SRR4241013	E Mo4	Index 60
BN_25	4	0	correct	SRS1690142	SRX2162048	SRR4241073	H Li3	Index 61
BN_02	3	0	correct	SRS1690115	SRX2162021	SRR4241046	H Cr18	Index 62
BP_40	2	1	outlier	SRS1690099	SRX2162004	SRR4241029	H Li25	Index 63
BP_02	1	1	correct	SRS1690055	SRX2161961	SRR4240987	H CF 19	Index 64
BP_01	1	1	correct	SRS1690054	SRX2161960	SRR4240986	H CF 11	Index 65
BP_47	2	1	correct	SRS1690106	SRX2161980	SRR4241005	E Li8	Index 66
BP_17	1	1	correct	SRS1690063	SRX2161969	SRR4240994	E CF85	Index 67
BP_42	2	1	correct	SRS1690101	SRX2162007	SRR4241032	H Li1	Index 68
BP_10	1	1	correct	SRS1690161	SRX2162067	SRR4241093	H Na4	Index 69
BN_19	3	0	correct	SRS1690133	SRX2162040	SRR4241066	H CF 21	Index 70
BP_09	1	1	correct	SRS1690150	SRX2162056	SRR4241082	H Na38	Index 71
BP_43	2	1	correct	SRS1690102	SRX2162057	SRR4241083	H Li14	Index 72
BP_24	1	1	correct	SRS1690071	SRX2161977	SRR4241002	H Na32	Index 73
BN_31	4	0	correct	SRS1690148	SRX2162054	SRR4241080	E Mo24	Index 74
BN_38	4	0	correct	SRS1690156	SRX2162062	SRR4241088	H Li19	Index 75
BP_26	2	1	correct	SRS1690073	SRX2161979	SRR4241004	H Li30	Index 76
BP_32	2	1	correct	SRS1690080	SRX2161986	SRR4241011	E Na25	Index 77
BN_21	3	0	correct	SRS1690137	SRX2162043	SRR4241068	H CF 23	Index 78
BN_36	4	0	correct	SRS1690154	SRX2161981	SRR4241006	E Li9	Index 79
BN_42	4	0	correct	SRS1690160	SRX2162069	SRR4241095	H Li7	Index 80
BN_16	3	0	correct	SRS1690131	SRX2162037	SRR4241063	H CF 17	Index 81
BP_37	2	1	correct	SRS1690085	SRX2161991	SRR4241016	E Li2	Index 82
BP_08	1	1	correct	SRS1690138	SRX2162045	SRR4241070	H ly5	Index 83
BP_39	2	1	correct	SRS1690097	SRX2162003	SRR4241028	H Li20	Index 84
BN_23	3	0	correct	SRS1690139	SRX2162046	SRR4241071	H CF 26	Index 85
BN_11	3	0	correct	SRS1690125	SRX2162031	SRR4241057	H CF 12	Index 86
BP_20	1	1	correct	SRS1690066	SRX2161972	SRR4240997	HT5	Index 87
BP_33	2	1	correct	SRS1690081	SRX2161987	SRR4241012	E Mo3	Index 88
BN_41	4	0	correct	SRS1690159	SRX2162065	SRR4241091	H Li5	Index 89
BN_24	3	0	correct	SRS1690141	SRX2162047	SRR4241072	H CF 27	Index 90
BP_41	2	1	correct	SRS1690100	SRX2162006	SRR4241031	H Li29	Index 91
BP_07	1	1	correct	SRS1690127	SRX2162033	SRR4241059	H ly29	Index 92
BN_47	4	0	correct	SRS1690166	SRX2162072	SRR4241098	H Li10	Index 93
BP_13	1	1	correct	SRS1690059	SRX2161965	SRR4240990	H BS14	Index 94
BN_29	4	0	correct	SRS1690145	SRX2162052	SRR4241078	E Na24	Index 95
BN_20	3	0	correct	SRS1690135	SRX2162041	SRR4241067	H CF 22	Index 96
