# Supplementary material for: Targeted metagenomic sequencing data of human gut microbiota associated with Blastocystis colonization
Source: Sci Data. 2017 Jun 27;4:170081. doi: 10.1038/sdata.2017.81 (PMC5486356; doi:10.1038/sdata.2017.81)
Supplement: Supplementary File 2 [file sdata201781-s3.xlsx]

## Sheet: Feuil1
Suppl file 2 Legend:
List of primers used for bidirectional (PCR1 and PCR2) library preparation by fusion sequencing.
The last column contains the sequence of primer for library prep. This sequence results from the concatenation of adaptator + barcode + 16S sequence.

## Sheet: PCR1
primer	index	adaptator	barcode	16S sequence	primer for library prep
Uni16_926R_Trp1	x	CCTCTCTATGGGCAGTCGGTGAT	x	CCGTCAATTCMTTTGAGTTT	CCTCTCTATGGGCAGTCGGTGATCCGTCAATTCMTTTGAGTTT
Uni16_519 _index01	01	CCATCTCATCCCTGCGTGTCTCCGACTCAG	CTAAGGTAAC	CAGCMGCCGCGGTAATAC	CCATCTCATCCCTGCGTGTCTCCGACTCAGCTAAGGTAACCAGCMGCCGCGGTAATAC
Uni16_519 _index02	02	CCATCTCATCCCTGCGTGTCTCCGACTCAG	TAAGGAGAAC	CAGCMGCCGCGGTAATAC	CCATCTCATCCCTGCGTGTCTCCGACTCAGTAAGGAGAACCAGCMGCCGCGGTAATAC
Uni16_519 _index03	03	CCATCTCATCCCTGCGTGTCTCCGACTCAG	AAGAGGATTC	CAGCMGCCGCGGTAATAC	CCATCTCATCCCTGCGTGTCTCCGACTCAGAAGAGGATTCCAGCMGCCGCGGTAATAC
Uni16_519 _index04	04	CCATCTCATCCCTGCGTGTCTCCGACTCAG	TACCAAGATC	CAGCMGCCGCGGTAATAC	CCATCTCATCCCTGCGTGTCTCCGACTCAGTACCAAGATCCAGCMGCCGCGGTAATAC
Uni16_519 _index05	05	CCATCTCATCCCTGCGTGTCTCCGACTCAG	CAGAAGGAAC	CAGCMGCCGCGGTAATAC	CCATCTCATCCCTGCGTGTCTCCGACTCAGCAGAAGGAACCAGCMGCCGCGGTAATAC
Uni16_519 _index06	06	CCATCTCATCCCTGCGTGTCTCCGACTCAG	CTGCAAGTTC	CAGCMGCCGCGGTAATAC	CCATCTCATCCCTGCGTGTCTCCGACTCAGCTGCAAGTTCCAGCMGCCGCGGTAATAC
Uni16_519 _index07	07	CCATCTCATCCCTGCGTGTCTCCGACTCAG	TTCGTGATTC	CAGCMGCCGCGGTAATAC	CCATCTCATCCCTGCGTGTCTCCGACTCAGTTCGTGATTCCAGCMGCCGCGGTAATAC
Uni16_519 _index08	08	CCATCTCATCCCTGCGTGTCTCCGACTCAG	TTCCGATAAC	CAGCMGCCGCGGTAATAC	CCATCTCATCCCTGCGTGTCTCCGACTCAGTTCCGATAACCAGCMGCCGCGGTAATAC
Uni16_519 _index09	09	CCATCTCATCCCTGCGTGTCTCCGACTCAG	TGAGCGGAAC	CAGCMGCCGCGGTAATAC	CCATCTCATCCCTGCGTGTCTCCGACTCAGTGAGCGGAACCAGCMGCCGCGGTAATAC
Uni16_519 _index10	10	CCATCTCATCCCTGCGTGTCTCCGACTCAG	CTGACCGAAC	CAGCMGCCGCGGTAATAC	CCATCTCATCCCTGCGTGTCTCCGACTCAGCTGACCGAACCAGCMGCCGCGGTAATAC
Uni16_519 _index11	11	CCATCTCATCCCTGCGTGTCTCCGACTCAG	TCCTCGAATC	CAGCMGCCGCGGTAATAC	CCATCTCATCCCTGCGTGTCTCCGACTCAGTCCTCGAATCCAGCMGCCGCGGTAATAC
Uni16_519 _index12	12	CCATCTCATCCCTGCGTGTCTCCGACTCAG	TAGGTGGTTC	CAGCMGCCGCGGTAATAC	CCATCTCATCCCTGCGTGTCTCCGACTCAGTAGGTGGTTCCAGCMGCCGCGGTAATAC
Uni16_519 _index13	13	CCATCTCATCCCTGCGTGTCTCCGACTCAG	TCTAACGGAC	CAGCMGCCGCGGTAATAC	CCATCTCATCCCTGCGTGTCTCCGACTCAGTCTAACGGACCAGCMGCCGCGGTAATAC
Uni16_519 _index14	14	CCATCTCATCCCTGCGTGTCTCCGACTCAG	TTGGAGTGTC	CAGCMGCCGCGGTAATAC	CCATCTCATCCCTGCGTGTCTCCGACTCAGTTGGAGTGTCCAGCMGCCGCGGTAATAC
Uni16_519 _index15	15	CCATCTCATCCCTGCGTGTCTCCGACTCAG	TCTAGAGGTC	CAGCMGCCGCGGTAATAC	CCATCTCATCCCTGCGTGTCTCCGACTCAGTCTAGAGGTCCAGCMGCCGCGGTAATAC
Uni16_519 _index16	16	CCATCTCATCCCTGCGTGTCTCCGACTCAG	TCTGGATGAC	CAGCMGCCGCGGTAATAC	CCATCTCATCCCTGCGTGTCTCCGACTCAGTCTGGATGACCAGCMGCCGCGGTAATAC
Uni16_519 _index17	17	CCATCTCATCCCTGCGTGTCTCCGACTCAG	TCTATTCGTC	CAGCMGCCGCGGTAATAC	CCATCTCATCCCTGCGTGTCTCCGACTCAGTCTATTCGTCCAGCMGCCGCGGTAATAC
Uni16_519 _index18	18	CCATCTCATCCCTGCGTGTCTCCGACTCAG	AGGCAATTGC	CAGCMGCCGCGGTAATAC	CCATCTCATCCCTGCGTGTCTCCGACTCAGAGGCAATTGCCAGCMGCCGCGGTAATAC
Uni16_519 _index19	19	CCATCTCATCCCTGCGTGTCTCCGACTCAG	TTAGTCGGAC	CAGCMGCCGCGGTAATAC	CCATCTCATCCCTGCGTGTCTCCGACTCAGTTAGTCGGACCAGCMGCCGCGGTAATAC
Uni16_519 _index20	20	CCATCTCATCCCTGCGTGTCTCCGACTCAG	CAGATCCATC	CAGCMGCCGCGGTAATAC	CCATCTCATCCCTGCGTGTCTCCGACTCAGCAGATCCATCCAGCMGCCGCGGTAATAC
Uni16_519 _index21	21	CCATCTCATCCCTGCGTGTCTCCGACTCAG	TCGCAATTAC	CAGCMGCCGCGGTAATAC	CCATCTCATCCCTGCGTGTCTCCGACTCAGTCGCAATTACCAGCMGCCGCGGTAATAC
Uni16_519 _index22	22	CCATCTCATCCCTGCGTGTCTCCGACTCAG	TTCGAGACGC	CAGCMGCCGCGGTAATAC	CCATCTCATCCCTGCGTGTCTCCGACTCAGTTCGAGACGCCAGCMGCCGCGGTAATAC
Uni16_519 _index23	23	CCATCTCATCCCTGCGTGTCTCCGACTCAG	TGCCACGAAC	CAGCMGCCGCGGTAATAC	CCATCTCATCCCTGCGTGTCTCCGACTCAGTGCCACGAACCAGCMGCCGCGGTAATAC
Uni16_519 _index24	24	CCATCTCATCCCTGCGTGTCTCCGACTCAG	AACCTCATTC	CAGCMGCCGCGGTAATAC	CCATCTCATCCCTGCGTGTCTCCGACTCAGAACCTCATTCCAGCMGCCGCGGTAATAC
Uni16_519 _index25	25	CCATCTCATCCCTGCGTGTCTCCGACTCAG	CCTGAGATAC	CAGCMGCCGCGGTAATAC	CCATCTCATCCCTGCGTGTCTCCGACTCAGCCTGAGATACCAGCMGCCGCGGTAATAC
Uni16_519 _index26	26	CCATCTCATCCCTGCGTGTCTCCGACTCAG	TTACAACCTC	CAGCMGCCGCGGTAATAC	CCATCTCATCCCTGCGTGTCTCCGACTCAGTTACAACCTCCAGCMGCCGCGGTAATAC
Uni16_519 _index27	27	CCATCTCATCCCTGCGTGTCTCCGACTCAG	AACCATCCGC	CAGCMGCCGCGGTAATAC	CCATCTCATCCCTGCGTGTCTCCGACTCAGAACCATCCGCCAGCMGCCGCGGTAATAC
Uni16_519 _index28	28	CCATCTCATCCCTGCGTGTCTCCGACTCAG	ATCCGGAATC	CAGCMGCCGCGGTAATAC	CCATCTCATCCCTGCGTGTCTCCGACTCAGATCCGGAATCCAGCMGCCGCGGTAATAC
Uni16_519 _index29	29	CCATCTCATCCCTGCGTGTCTCCGACTCAG	TCGACCACTC	CAGCMGCCGCGGTAATAC	CCATCTCATCCCTGCGTGTCTCCGACTCAGTCGACCACTCCAGCMGCCGCGGTAATAC
Uni16_519 _index30	30	CCATCTCATCCCTGCGTGTCTCCGACTCAG	CGAGGTTATC	CAGCMGCCGCGGTAATAC	CCATCTCATCCCTGCGTGTCTCCGACTCAGCGAGGTTATCCAGCMGCCGCGGTAATAC
Uni16_519 _index31	31	CCATCTCATCCCTGCGTGTCTCCGACTCAG	TCCAAGCTGC	CAGCMGCCGCGGTAATAC	CCATCTCATCCCTGCGTGTCTCCGACTCAGTCCAAGCTGCCAGCMGCCGCGGTAATAC
Uni16_519 _index32	32	CCATCTCATCCCTGCGTGTCTCCGACTCAG	TCTTACACAC	CAGCMGCCGCGGTAATAC	CCATCTCATCCCTGCGTGTCTCCGACTCAGTCTTACACACCAGCMGCCGCGGTAATAC
Uni16_519 _index33	33	CCATCTCATCCCTGCGTGTCTCCGACTCAG	TTCTCATTGAAC	CAGCMGCCGCGGTAATAC	CCATCTCATCCCTGCGTGTCTCCGACTCAGTTCTCATTGAACCAGCMGCCGCGGTAATAC
Uni16_519 _index34	34	CCATCTCATCCCTGCGTGTCTCCGACTCAG	TCGCATCGTTC	CAGCMGCCGCGGTAATAC	CCATCTCATCCCTGCGTGTCTCCGACTCAGTCGCATCGTTCCAGCMGCCGCGGTAATAC
Uni16_519 _index35	35	CCATCTCATCCCTGCGTGTCTCCGACTCAG	TAAGCCATTGTC	CAGCMGCCGCGGTAATAC	CCATCTCATCCCTGCGTGTCTCCGACTCAGTAAGCCATTGTCCAGCMGCCGCGGTAATAC
Uni16_519 _index36	36	CCATCTCATCCCTGCGTGTCTCCGACTCAG	AAGGAATCGTC	CAGCMGCCGCGGTAATAC	CCATCTCATCCCTGCGTGTCTCCGACTCAGAAGGAATCGTCCAGCMGCCGCGGTAATAC
Uni16_519 _index37	37	CCATCTCATCCCTGCGTGTCTCCGACTCAG	CTTGAGAATGTC	CAGCMGCCGCGGTAATAC	CCATCTCATCCCTGCGTGTCTCCGACTCAGCTTGAGAATGTCCAGCMGCCGCGGTAATAC
Uni16_519 _index38	38	CCATCTCATCCCTGCGTGTCTCCGACTCAG	TGGAGGACGGAC	CAGCMGCCGCGGTAATAC	CCATCTCATCCCTGCGTGTCTCCGACTCAGTGGAGGACGGACCAGCMGCCGCGGTAATAC
Uni16_519 _index39	39	CCATCTCATCCCTGCGTGTCTCCGACTCAG	TAACAATCGGC	CAGCMGCCGCGGTAATAC	CCATCTCATCCCTGCGTGTCTCCGACTCAGTAACAATCGGCCAGCMGCCGCGGTAATAC
Uni16_519 _index40	40	CCATCTCATCCCTGCGTGTCTCCGACTCAG	CTGACATAATC	CAGCMGCCGCGGTAATAC	CCATCTCATCCCTGCGTGTCTCCGACTCAGCTGACATAATCCAGCMGCCGCGGTAATAC
Uni16_519 _index41	41	CCATCTCATCCCTGCGTGTCTCCGACTCAG	TTCCACTTCGC	CAGCMGCCGCGGTAATAC	CCATCTCATCCCTGCGTGTCTCCGACTCAGTTCCACTTCGCCAGCMGCCGCGGTAATAC
Uni16_519 _index42	42	CCATCTCATCCCTGCGTGTCTCCGACTCAG	AGCACGAATC	CAGCMGCCGCGGTAATAC	CCATCTCATCCCTGCGTGTCTCCGACTCAGAGCACGAATCCAGCMGCCGCGGTAATAC
Uni16_519 _index43	43	CCATCTCATCCCTGCGTGTCTCCGACTCAG	CTTGACACCGC	CAGCMGCCGCGGTAATAC	CCATCTCATCCCTGCGTGTCTCCGACTCAGCTTGACACCGCCAGCMGCCGCGGTAATAC
Uni16_519 _index44	44	CCATCTCATCCCTGCGTGTCTCCGACTCAG	TTGGAGGCCAGC	CAGCMGCCGCGGTAATAC	CCATCTCATCCCTGCGTGTCTCCGACTCAGTTGGAGGCCAGCCAGCMGCCGCGGTAATAC
Uni16_519 _index45	45	CCATCTCATCCCTGCGTGTCTCCGACTCAG	TGGAGCTTCCTC	CAGCMGCCGCGGTAATAC	CCATCTCATCCCTGCGTGTCTCCGACTCAGTGGAGCTTCCTCCAGCMGCCGCGGTAATAC
Uni16_519 _index46	46	CCATCTCATCCCTGCGTGTCTCCGACTCAG	TCAGTCCGAAC	CAGCMGCCGCGGTAATAC	CCATCTCATCCCTGCGTGTCTCCGACTCAGTCAGTCCGAACCAGCMGCCGCGGTAATAC
Uni16_519 _index47	47	CCATCTCATCCCTGCGTGTCTCCGACTCAG	TAAGGCAACCAC	CAGCMGCCGCGGTAATAC	CCATCTCATCCCTGCGTGTCTCCGACTCAGTAAGGCAACCACCAGCMGCCGCGGTAATAC
Uni16_519 _index48	48	CCATCTCATCCCTGCGTGTCTCCGACTCAG	TTCTAAGAGAC	CAGCMGCCGCGGTAATAC	CCATCTCATCCCTGCGTGTCTCCGACTCAGTTCTAAGAGACCAGCMGCCGCGGTAATAC
Uni16_519 _index49	49	CCATCTCATCCCTGCGTGTCTCCGACTCAG	TCCTAACATAAC	CAGCMGCCGCGGTAATAC	CCATCTCATCCCTGCGTGTCTCCGACTCAGTCCTAACATAACCAGCMGCCGCGGTAATAC
Uni16_519 _index50	50	CCATCTCATCCCTGCGTGTCTCCGACTCAG	CGGACAATGGC	CAGCMGCCGCGGTAATAC	CCATCTCATCCCTGCGTGTCTCCGACTCAGCGGACAATGGCCAGCMGCCGCGGTAATAC
Uni16_519 _index51	51	CCATCTCATCCCTGCGTGTCTCCGACTCAG	TTGAGCCTATTC	CAGCMGCCGCGGTAATAC	CCATCTCATCCCTGCGTGTCTCCGACTCAGTTGAGCCTATTCCAGCMGCCGCGGTAATAC
Uni16_519 _index52	52	CCATCTCATCCCTGCGTGTCTCCGACTCAG	CCGCATGGAAC	CAGCMGCCGCGGTAATAC	CCATCTCATCCCTGCGTGTCTCCGACTCAGCCGCATGGAACCAGCMGCCGCGGTAATAC
Uni16_519 _index53	53	CCATCTCATCCCTGCGTGTCTCCGACTCAG	CTGGCAATCCTC	CAGCMGCCGCGGTAATAC	CCATCTCATCCCTGCGTGTCTCCGACTCAGCTGGCAATCCTCCAGCMGCCGCGGTAATAC
Uni16_519 _index54	54	CCATCTCATCCCTGCGTGTCTCCGACTCAG	CCGGAGAATCGC	CAGCMGCCGCGGTAATAC	CCATCTCATCCCTGCGTGTCTCCGACTCAGCCGGAGAATCGCCAGCMGCCGCGGTAATAC
Uni16_519 _index55	55	CCATCTCATCCCTGCGTGTCTCCGACTCAG	TCCACCTCCTC	CAGCMGCCGCGGTAATAC	CCATCTCATCCCTGCGTGTCTCCGACTCAGTCCACCTCCTCCAGCMGCCGCGGTAATAC
Uni16_519 _index56	56	CCATCTCATCCCTGCGTGTCTCCGACTCAG	CAGCATTAATTC	CAGCMGCCGCGGTAATAC	CCATCTCATCCCTGCGTGTCTCCGACTCAGCAGCATTAATTCCAGCMGCCGCGGTAATAC
Uni16_519 _index57	57	CCATCTCATCCCTGCGTGTCTCCGACTCAG	TCTGGCAACGGC	CAGCMGCCGCGGTAATAC	CCATCTCATCCCTGCGTGTCTCCGACTCAGTCTGGCAACGGCCAGCMGCCGCGGTAATAC
Uni16_519 _index58	58	CCATCTCATCCCTGCGTGTCTCCGACTCAG	TCCTAGAACAC	CAGCMGCCGCGGTAATAC	CCATCTCATCCCTGCGTGTCTCCGACTCAGTCCTAGAACACCAGCMGCCGCGGTAATAC
Uni16_519 _index59	59	CCATCTCATCCCTGCGTGTCTCCGACTCAG	TCCTTGATGTTC	CAGCMGCCGCGGTAATAC	CCATCTCATCCCTGCGTGTCTCCGACTCAGTCCTTGATGTTCCAGCMGCCGCGGTAATAC
Uni16_519 _index60	60	CCATCTCATCCCTGCGTGTCTCCGACTCAG	TCTAGCTCTTC	CAGCMGCCGCGGTAATAC	CCATCTCATCCCTGCGTGTCTCCGACTCAGTCTAGCTCTTCCAGCMGCCGCGGTAATAC
Uni16_519 _index61	61	CCATCTCATCCCTGCGTGTCTCCGACTCAG	TCACTCGGATC	CAGCMGCCGCGGTAATAC	CCATCTCATCCCTGCGTGTCTCCGACTCAGTCACTCGGATCCAGCMGCCGCGGTAATAC
Uni16_519 _index62	62	CCATCTCATCCCTGCGTGTCTCCGACTCAG	TTCCTGCTTCAC	CAGCMGCCGCGGTAATAC	CCATCTCATCCCTGCGTGTCTCCGACTCAGTTCCTGCTTCACCAGCMGCCGCGGTAATAC
Uni16_519 _index63	63	CCATCTCATCCCTGCGTGTCTCCGACTCAG	CCTTAGAGTTC	CAGCMGCCGCGGTAATAC	CCATCTCATCCCTGCGTGTCTCCGACTCAGCCTTAGAGTTCCAGCMGCCGCGGTAATAC
Uni16_519 _index64	64	CCATCTCATCCCTGCGTGTCTCCGACTCAG	CTGAGTTCCGAC	CAGCMGCCGCGGTAATAC	CCATCTCATCCCTGCGTGTCTCCGACTCAGCTGAGTTCCGACCAGCMGCCGCGGTAATAC
Uni16_519 _index65	65	CCATCTCATCCCTGCGTGTCTCCGACTCAG	TCCTGGCACATC	CAGCMGCCGCGGTAATAC	CCATCTCATCCCTGCGTGTCTCCGACTCAGTCCTGGCACATCCAGCMGCCGCGGTAATAC
Uni16_519 _index66	66	CCATCTCATCCCTGCGTGTCTCCGACTCAG	CCGCAATCATC	CAGCMGCCGCGGTAATAC	CCATCTCATCCCTGCGTGTCTCCGACTCAGCCGCAATCATCCAGCMGCCGCGGTAATAC
Uni16_519 _index67	67	CCATCTCATCCCTGCGTGTCTCCGACTCAG	TTCCTACCAGTC	CAGCMGCCGCGGTAATAC	CCATCTCATCCCTGCGTGTCTCCGACTCAGTTCCTACCAGTCCAGCMGCCGCGGTAATAC
Uni16_519 _index68	68	CCATCTCATCCCTGCGTGTCTCCGACTCAG	TCAAGAAGTTC	CAGCMGCCGCGGTAATAC	CCATCTCATCCCTGCGTGTCTCCGACTCAGTCAAGAAGTTCCAGCMGCCGCGGTAATAC
Uni16_519 _index69	69	CCATCTCATCCCTGCGTGTCTCCGACTCAG	TTCAATTGGC	CAGCMGCCGCGGTAATAC	CCATCTCATCCCTGCGTGTCTCCGACTCAGTTCAATTGGCCAGCMGCCGCGGTAATAC
Uni16_519 _index70	70	CCATCTCATCCCTGCGTGTCTCCGACTCAG	CCTACTGGTC	CAGCMGCCGCGGTAATAC	CCATCTCATCCCTGCGTGTCTCCGACTCAGCCTACTGGTCCAGCMGCCGCGGTAATAC
Uni16_519 _index71	71	CCATCTCATCCCTGCGTGTCTCCGACTCAG	TGAGGCTCCGAC	CAGCMGCCGCGGTAATAC	CCATCTCATCCCTGCGTGTCTCCGACTCAGTGAGGCTCCGACCAGCMGCCGCGGTAATAC
Uni16_519 _index72	72	CCATCTCATCCCTGCGTGTCTCCGACTCAG	CGAAGGCCACAC	CAGCMGCCGCGGTAATAC	CCATCTCATCCCTGCGTGTCTCCGACTCAGCGAAGGCCACACCAGCMGCCGCGGTAATAC
Uni16_519 _index73	73	CCATCTCATCCCTGCGTGTCTCCGACTCAG	TCTGCCTGTC	CAGCMGCCGCGGTAATAC	CCATCTCATCCCTGCGTGTCTCCGACTCAGTCTGCCTGTCCAGCMGCCGCGGTAATAC
Uni16_519 _index74	74	CCATCTCATCCCTGCGTGTCTCCGACTCAG	CGATCGGTTC	CAGCMGCCGCGGTAATAC	CCATCTCATCCCTGCGTGTCTCCGACTCAGCGATCGGTTCCAGCMGCCGCGGTAATAC
Uni16_519 _index75	75	CCATCTCATCCCTGCGTGTCTCCGACTCAG	TCAGGAATAC	CAGCMGCCGCGGTAATAC	CCATCTCATCCCTGCGTGTCTCCGACTCAGTCAGGAATACCAGCMGCCGCGGTAATAC
Uni16_519 _index76	76	CCATCTCATCCCTGCGTGTCTCCGACTCAG	CGGAAGAACCTC	CAGCMGCCGCGGTAATAC	CCATCTCATCCCTGCGTGTCTCCGACTCAGCGGAAGAACCTCCAGCMGCCGCGGTAATAC
Uni16_519 _index77	77	CCATCTCATCCCTGCGTGTCTCCGACTCAG	CGAAGCGATTC	CAGCMGCCGCGGTAATAC	CCATCTCATCCCTGCGTGTCTCCGACTCAGCGAAGCGATTCCAGCMGCCGCGGTAATAC
Uni16_519 _index78	78	CCATCTCATCCCTGCGTGTCTCCGACTCAG	CAGCCAATTCTC	CAGCMGCCGCGGTAATAC	CCATCTCATCCCTGCGTGTCTCCGACTCAGCAGCCAATTCTCCAGCMGCCGCGGTAATAC
Uni16_519 _index79	79	CCATCTCATCCCTGCGTGTCTCCGACTCAG	CCTGGTTGTC	CAGCMGCCGCGGTAATAC	CCATCTCATCCCTGCGTGTCTCCGACTCAGCCTGGTTGTCCAGCMGCCGCGGTAATAC
Uni16_519 _index80	80	CCATCTCATCCCTGCGTGTCTCCGACTCAG	TCGAAGGCAGGC	CAGCMGCCGCGGTAATAC	CCATCTCATCCCTGCGTGTCTCCGACTCAGTCGAAGGCAGGCCAGCMGCCGCGGTAATAC
Uni16_519 _index81	81	CCATCTCATCCCTGCGTGTCTCCGACTCAG	CCTGCCATTCGC	CAGCMGCCGCGGTAATAC	CCATCTCATCCCTGCGTGTCTCCGACTCAGCCTGCCATTCGCCAGCMGCCGCGGTAATAC
Uni16_519 _index82	82	CCATCTCATCCCTGCGTGTCTCCGACTCAG	TTGGCATCTC	CAGCMGCCGCGGTAATAC	CCATCTCATCCCTGCGTGTCTCCGACTCAGTTGGCATCTCCAGCMGCCGCGGTAATAC
Uni16_519 _index83	83	CCATCTCATCCCTGCGTGTCTCCGACTCAG	CTAGGACATTC	CAGCMGCCGCGGTAATAC	CCATCTCATCCCTGCGTGTCTCCGACTCAGCTAGGACATTCCAGCMGCCGCGGTAATAC
Uni16_519 _index84	84	CCATCTCATCCCTGCGTGTCTCCGACTCAG	CTTCCATAAC	CAGCMGCCGCGGTAATAC	CCATCTCATCCCTGCGTGTCTCCGACTCAGCTTCCATAACCAGCMGCCGCGGTAATAC
Uni16_519 _index85	85	CCATCTCATCCCTGCGTGTCTCCGACTCAG	CCAGCCTCAAC	CAGCMGCCGCGGTAATAC	CCATCTCATCCCTGCGTGTCTCCGACTCAGCCAGCCTCAACCAGCMGCCGCGGTAATAC
Uni16_519 _index86	86	CCATCTCATCCCTGCGTGTCTCCGACTCAG	CTTGGTTATTC	CAGCMGCCGCGGTAATAC	CCATCTCATCCCTGCGTGTCTCCGACTCAGCTTGGTTATTCCAGCMGCCGCGGTAATAC
Uni16_519 _index87	87	CCATCTCATCCCTGCGTGTCTCCGACTCAG	TTGGCTGGAC	CAGCMGCCGCGGTAATAC	CCATCTCATCCCTGCGTGTCTCCGACTCAGTTGGCTGGACCAGCMGCCGCGGTAATAC
Uni16_519 _index88	88	CCATCTCATCCCTGCGTGTCTCCGACTCAG	CCGAACACTTC	CAGCMGCCGCGGTAATAC	CCATCTCATCCCTGCGTGTCTCCGACTCAGCCGAACACTTCCAGCMGCCGCGGTAATAC
Uni16_519 _index89	89	CCATCTCATCCCTGCGTGTCTCCGACTCAG	TCCTGAATCTC	CAGCMGCCGCGGTAATAC	CCATCTCATCCCTGCGTGTCTCCGACTCAGTCCTGAATCTCCAGCMGCCGCGGTAATAC
Uni16_519 _index90	90	CCATCTCATCCCTGCGTGTCTCCGACTCAG	CTAACCACGGC	CAGCMGCCGCGGTAATAC	CCATCTCATCCCTGCGTGTCTCCGACTCAGCTAACCACGGCCAGCMGCCGCGGTAATAC
Uni16_519 _index91	91	CCATCTCATCCCTGCGTGTCTCCGACTCAG	CGGAAGGATGC	CAGCMGCCGCGGTAATAC	CCATCTCATCCCTGCGTGTCTCCGACTCAGCGGAAGGATGCCAGCMGCCGCGGTAATAC
Uni16_519 _index92	92	CCATCTCATCCCTGCGTGTCTCCGACTCAG	CTAGGAACCGC	CAGCMGCCGCGGTAATAC	CCATCTCATCCCTGCGTGTCTCCGACTCAGCTAGGAACCGCCAGCMGCCGCGGTAATAC
Uni16_519 _index93	93	CCATCTCATCCCTGCGTGTCTCCGACTCAG	CTTGTCCAATC	CAGCMGCCGCGGTAATAC	CCATCTCATCCCTGCGTGTCTCCGACTCAGCTTGTCCAATCCAGCMGCCGCGGTAATAC
Uni16_519 _index94	94	CCATCTCATCCCTGCGTGTCTCCGACTCAG	TCCGACAAGC	CAGCMGCCGCGGTAATAC	CCATCTCATCCCTGCGTGTCTCCGACTCAGTCCGACAAGCCAGCMGCCGCGGTAATAC
Uni16_519 _index95	95	CCATCTCATCCCTGCGTGTCTCCGACTCAG	CGGACAGATC	CAGCMGCCGCGGTAATAC	CCATCTCATCCCTGCGTGTCTCCGACTCAGCGGACAGATCCAGCMGCCGCGGTAATAC
Uni16_519 _index96	96	CCATCTCATCCCTGCGTGTCTCCGACTCAG	TTAAGCGGTC	CAGCMGCCGCGGTAATAC	CCATCTCATCCCTGCGTGTCTCCGACTCAGTTAAGCGGTCCAGCMGCCGCGGTAATAC

## Sheet: PCR2
primer	index	adaptator	barcode	16S sequence	primer for library prep
Uni16_519 F_Trp1	x	CCTCTCTATGGGCAGTCGGTGAT	x	CAGCMGCCGCGGTAATAC	CCTCTCTATGGGCAGTCGGTGATCAGCMGCCGCGGTAATAC
Uni16_926_index01	01	CCATCTCATCCCTGCGTGTCTCCGACTCAG	CTAAGGTAAC	CCGTCAATTCMTTTGAGTTT	CCATCTCATCCCTGCGTGTCTCCGACTCAGCTAAGGTAACCCGTCAATTCMTTTGAGTTT
Uni16_926_index02	02	CCATCTCATCCCTGCGTGTCTCCGACTCAG	TAAGGAGAAC	CCGTCAATTCMTTTGAGTTT	CCATCTCATCCCTGCGTGTCTCCGACTCAGTAAGGAGAACCCGTCAATTCMTTTGAGTTT
Uni16_926_index03	03	CCATCTCATCCCTGCGTGTCTCCGACTCAG	AAGAGGATTC	CCGTCAATTCMTTTGAGTTT	CCATCTCATCCCTGCGTGTCTCCGACTCAGAAGAGGATTCCCGTCAATTCMTTTGAGTTT
Uni16_926_index04	04	CCATCTCATCCCTGCGTGTCTCCGACTCAG	TACCAAGATC	CCGTCAATTCMTTTGAGTTT	CCATCTCATCCCTGCGTGTCTCCGACTCAGTACCAAGATCCCGTCAATTCMTTTGAGTTT
Uni16_926_index05	05	CCATCTCATCCCTGCGTGTCTCCGACTCAG	CAGAAGGAAC	CCGTCAATTCMTTTGAGTTT	CCATCTCATCCCTGCGTGTCTCCGACTCAGCAGAAGGAACCCGTCAATTCMTTTGAGTTT
Uni16_926_index06	06	CCATCTCATCCCTGCGTGTCTCCGACTCAG	CTGCAAGTTC	CCGTCAATTCMTTTGAGTTT	CCATCTCATCCCTGCGTGTCTCCGACTCAGCTGCAAGTTCCCGTCAATTCMTTTGAGTTT
Uni16_926_index07	07	CCATCTCATCCCTGCGTGTCTCCGACTCAG	TTCGTGATTC	CCGTCAATTCMTTTGAGTTT	CCATCTCATCCCTGCGTGTCTCCGACTCAGTTCGTGATTCCCGTCAATTCMTTTGAGTTT
Uni16_926_index08	08	CCATCTCATCCCTGCGTGTCTCCGACTCAG	TTCCGATAAC	CCGTCAATTCMTTTGAGTTT	CCATCTCATCCCTGCGTGTCTCCGACTCAGTTCCGATAACCCGTCAATTCMTTTGAGTTT
Uni16_926_index09	09	CCATCTCATCCCTGCGTGTCTCCGACTCAG	TGAGCGGAAC	CCGTCAATTCMTTTGAGTTT	CCATCTCATCCCTGCGTGTCTCCGACTCAGTGAGCGGAACCCGTCAATTCMTTTGAGTTT
Uni16_926_index10	10	CCATCTCATCCCTGCGTGTCTCCGACTCAG	CTGACCGAAC	CCGTCAATTCMTTTGAGTTT	CCATCTCATCCCTGCGTGTCTCCGACTCAGCTGACCGAACCCGTCAATTCMTTTGAGTTT
Uni16_926_index11	11	CCATCTCATCCCTGCGTGTCTCCGACTCAG	TCCTCGAATC	CCGTCAATTCMTTTGAGTTT	CCATCTCATCCCTGCGTGTCTCCGACTCAGTCCTCGAATCCCGTCAATTCMTTTGAGTTT
Uni16_926_index12	12	CCATCTCATCCCTGCGTGTCTCCGACTCAG	TAGGTGGTTC	CCGTCAATTCMTTTGAGTTT	CCATCTCATCCCTGCGTGTCTCCGACTCAGTAGGTGGTTCCCGTCAATTCMTTTGAGTTT
Uni16_926_index13	13	CCATCTCATCCCTGCGTGTCTCCGACTCAG	TCTAACGGAC	CCGTCAATTCMTTTGAGTTT	CCATCTCATCCCTGCGTGTCTCCGACTCAGTCTAACGGACCCGTCAATTCMTTTGAGTTT
Uni16_926_index14	14	CCATCTCATCCCTGCGTGTCTCCGACTCAG	TTGGAGTGTC	CCGTCAATTCMTTTGAGTTT	CCATCTCATCCCTGCGTGTCTCCGACTCAGTTGGAGTGTCCCGTCAATTCMTTTGAGTTT
Uni16_926_index15	15	CCATCTCATCCCTGCGTGTCTCCGACTCAG	TCTAGAGGTC	CCGTCAATTCMTTTGAGTTT	CCATCTCATCCCTGCGTGTCTCCGACTCAGTCTAGAGGTCCCGTCAATTCMTTTGAGTTT
Uni16_926_index16	16	CCATCTCATCCCTGCGTGTCTCCGACTCAG	TCTGGATGAC	CCGTCAATTCMTTTGAGTTT	CCATCTCATCCCTGCGTGTCTCCGACTCAGTCTGGATGACCCGTCAATTCMTTTGAGTTT
Uni16_926_index17	17	CCATCTCATCCCTGCGTGTCTCCGACTCAG	TCTATTCGTC	CCGTCAATTCMTTTGAGTTT	CCATCTCATCCCTGCGTGTCTCCGACTCAGTCTATTCGTCCCGTCAATTCMTTTGAGTTT
Uni16_926_index18	18	CCATCTCATCCCTGCGTGTCTCCGACTCAG	AGGCAATTGC	CCGTCAATTCMTTTGAGTTT	CCATCTCATCCCTGCGTGTCTCCGACTCAGAGGCAATTGCCCGTCAATTCMTTTGAGTTT
Uni16_926_index19	19	CCATCTCATCCCTGCGTGTCTCCGACTCAG	TTAGTCGGAC	CCGTCAATTCMTTTGAGTTT	CCATCTCATCCCTGCGTGTCTCCGACTCAGTTAGTCGGACCCGTCAATTCMTTTGAGTTT
Uni16_926_index20	20	CCATCTCATCCCTGCGTGTCTCCGACTCAG	CAGATCCATC	CCGTCAATTCMTTTGAGTTT	CCATCTCATCCCTGCGTGTCTCCGACTCAGCAGATCCATCCCGTCAATTCMTTTGAGTTT
Uni16_926_index21	21	CCATCTCATCCCTGCGTGTCTCCGACTCAG	TCGCAATTAC	CCGTCAATTCMTTTGAGTTT	CCATCTCATCCCTGCGTGTCTCCGACTCAGTCGCAATTACCCGTCAATTCMTTTGAGTTT
Uni16_926_index22	22	CCATCTCATCCCTGCGTGTCTCCGACTCAG	TTCGAGACGC	CCGTCAATTCMTTTGAGTTT	CCATCTCATCCCTGCGTGTCTCCGACTCAGTTCGAGACGCCCGTCAATTCMTTTGAGTTT
Uni16_926_index23	23	CCATCTCATCCCTGCGTGTCTCCGACTCAG	TGCCACGAAC	CCGTCAATTCMTTTGAGTTT	CCATCTCATCCCTGCGTGTCTCCGACTCAGTGCCACGAACCCGTCAATTCMTTTGAGTTT
Uni16_926_index24	24	CCATCTCATCCCTGCGTGTCTCCGACTCAG	AACCTCATTC	CCGTCAATTCMTTTGAGTTT	CCATCTCATCCCTGCGTGTCTCCGACTCAGAACCTCATTCCCGTCAATTCMTTTGAGTTT
Uni16_926_index25	25	CCATCTCATCCCTGCGTGTCTCCGACTCAG	CCTGAGATAC	CCGTCAATTCMTTTGAGTTT	CCATCTCATCCCTGCGTGTCTCCGACTCAGCCTGAGATACCCGTCAATTCMTTTGAGTTT
Uni16_926_index26	26	CCATCTCATCCCTGCGTGTCTCCGACTCAG	TTACAACCTC	CCGTCAATTCMTTTGAGTTT	CCATCTCATCCCTGCGTGTCTCCGACTCAGTTACAACCTCCCGTCAATTCMTTTGAGTTT
Uni16_926_index27	27	CCATCTCATCCCTGCGTGTCTCCGACTCAG	AACCATCCGC	CCGTCAATTCMTTTGAGTTT	CCATCTCATCCCTGCGTGTCTCCGACTCAGAACCATCCGCCCGTCAATTCMTTTGAGTTT
Uni16_926_index28	28	CCATCTCATCCCTGCGTGTCTCCGACTCAG	ATCCGGAATC	CCGTCAATTCMTTTGAGTTT	CCATCTCATCCCTGCGTGTCTCCGACTCAGATCCGGAATCCCGTCAATTCMTTTGAGTTT
Uni16_926_index29	29	CCATCTCATCCCTGCGTGTCTCCGACTCAG	TCGACCACTC	CCGTCAATTCMTTTGAGTTT	CCATCTCATCCCTGCGTGTCTCCGACTCAGTCGACCACTCCCGTCAATTCMTTTGAGTTT
Uni16_926_index30	30	CCATCTCATCCCTGCGTGTCTCCGACTCAG	CGAGGTTATC	CCGTCAATTCMTTTGAGTTT	CCATCTCATCCCTGCGTGTCTCCGACTCAGCGAGGTTATCCCGTCAATTCMTTTGAGTTT
Uni16_926_index31	31	CCATCTCATCCCTGCGTGTCTCCGACTCAG	TCCAAGCTGC	CCGTCAATTCMTTTGAGTTT	CCATCTCATCCCTGCGTGTCTCCGACTCAGTCCAAGCTGCCCGTCAATTCMTTTGAGTTT
Uni16_926_index32	32	CCATCTCATCCCTGCGTGTCTCCGACTCAG	TCTTACACAC	CCGTCAATTCMTTTGAGTTT	CCATCTCATCCCTGCGTGTCTCCGACTCAGTCTTACACACCCGTCAATTCMTTTGAGTTT
Uni16_926_index33	33	CCATCTCATCCCTGCGTGTCTCCGACTCAG	TTCTCATTGAAC	CCGTCAATTCMTTTGAGTTT	CCATCTCATCCCTGCGTGTCTCCGACTCAGTTCTCATTGAACCCGTCAATTCMTTTGAGTTT
Uni16_926_index34	34	CCATCTCATCCCTGCGTGTCTCCGACTCAG	TCGCATCGTTC	CCGTCAATTCMTTTGAGTTT	CCATCTCATCCCTGCGTGTCTCCGACTCAGTCGCATCGTTCCCGTCAATTCMTTTGAGTTT
Uni16_926_index35	35	CCATCTCATCCCTGCGTGTCTCCGACTCAG	TAAGCCATTGTC	CCGTCAATTCMTTTGAGTTT	CCATCTCATCCCTGCGTGTCTCCGACTCAGTAAGCCATTGTCCCGTCAATTCMTTTGAGTTT
Uni16_926_index36	36	CCATCTCATCCCTGCGTGTCTCCGACTCAG	AAGGAATCGTC	CCGTCAATTCMTTTGAGTTT	CCATCTCATCCCTGCGTGTCTCCGACTCAGAAGGAATCGTCCCGTCAATTCMTTTGAGTTT
Uni16_926_index37	37	CCATCTCATCCCTGCGTGTCTCCGACTCAG	CTTGAGAATGTC	CCGTCAATTCMTTTGAGTTT	CCATCTCATCCCTGCGTGTCTCCGACTCAGCTTGAGAATGTCCCGTCAATTCMTTTGAGTTT
Uni16_926_index38	38	CCATCTCATCCCTGCGTGTCTCCGACTCAG	TGGAGGACGGAC	CCGTCAATTCMTTTGAGTTT	CCATCTCATCCCTGCGTGTCTCCGACTCAGTGGAGGACGGACCCGTCAATTCMTTTGAGTTT
Uni16_926_index39	39	CCATCTCATCCCTGCGTGTCTCCGACTCAG	TAACAATCGGC	CCGTCAATTCMTTTGAGTTT	CCATCTCATCCCTGCGTGTCTCCGACTCAGTAACAATCGGCCCGTCAATTCMTTTGAGTTT
Uni16_926_index40	40	CCATCTCATCCCTGCGTGTCTCCGACTCAG	CTGACATAATC	CCGTCAATTCMTTTGAGTTT	CCATCTCATCCCTGCGTGTCTCCGACTCAGCTGACATAATCCCGTCAATTCMTTTGAGTTT
Uni16_926_index41	41	CCATCTCATCCCTGCGTGTCTCCGACTCAG	TTCCACTTCGC	CCGTCAATTCMTTTGAGTTT	CCATCTCATCCCTGCGTGTCTCCGACTCAGTTCCACTTCGCCCGTCAATTCMTTTGAGTTT
Uni16_926_index42	42	CCATCTCATCCCTGCGTGTCTCCGACTCAG	AGCACGAATC	CCGTCAATTCMTTTGAGTTT	CCATCTCATCCCTGCGTGTCTCCGACTCAGAGCACGAATCCCGTCAATTCMTTTGAGTTT
Uni16_926_index43	43	CCATCTCATCCCTGCGTGTCTCCGACTCAG	CTTGACACCGC	CCGTCAATTCMTTTGAGTTT	CCATCTCATCCCTGCGTGTCTCCGACTCAGCTTGACACCGCCCGTCAATTCMTTTGAGTTT
Uni16_926_index44	44	CCATCTCATCCCTGCGTGTCTCCGACTCAG	TTGGAGGCCAGC	CCGTCAATTCMTTTGAGTTT	CCATCTCATCCCTGCGTGTCTCCGACTCAGTTGGAGGCCAGCCCGTCAATTCMTTTGAGTTT
Uni16_926_index45	45	CCATCTCATCCCTGCGTGTCTCCGACTCAG	TGGAGCTTCCTC	CCGTCAATTCMTTTGAGTTT	CCATCTCATCCCTGCGTGTCTCCGACTCAGTGGAGCTTCCTCCCGTCAATTCMTTTGAGTTT
Uni16_926_index46	46	CCATCTCATCCCTGCGTGTCTCCGACTCAG	TCAGTCCGAAC	CCGTCAATTCMTTTGAGTTT	CCATCTCATCCCTGCGTGTCTCCGACTCAGTCAGTCCGAACCCGTCAATTCMTTTGAGTTT
Uni16_926_index47	47	CCATCTCATCCCTGCGTGTCTCCGACTCAG	TAAGGCAACCAC	CCGTCAATTCMTTTGAGTTT	CCATCTCATCCCTGCGTGTCTCCGACTCAGTAAGGCAACCACCCGTCAATTCMTTTGAGTTT
Uni16_926_index48	48	CCATCTCATCCCTGCGTGTCTCCGACTCAG	TTCTAAGAGAC	CCGTCAATTCMTTTGAGTTT	CCATCTCATCCCTGCGTGTCTCCGACTCAGTTCTAAGAGACCCGTCAATTCMTTTGAGTTT
Uni16_926_index49	49	CCATCTCATCCCTGCGTGTCTCCGACTCAG	TCCTAACATAAC	CCGTCAATTCMTTTGAGTTT	CCATCTCATCCCTGCGTGTCTCCGACTCAGTCCTAACATAACCCGTCAATTCMTTTGAGTTT
Uni16_926_index50	50	CCATCTCATCCCTGCGTGTCTCCGACTCAG	CGGACAATGGC	CCGTCAATTCMTTTGAGTTT	CCATCTCATCCCTGCGTGTCTCCGACTCAGCGGACAATGGCCCGTCAATTCMTTTGAGTTT
Uni16_926_index51	51	CCATCTCATCCCTGCGTGTCTCCGACTCAG	TTGAGCCTATTC	CCGTCAATTCMTTTGAGTTT	CCATCTCATCCCTGCGTGTCTCCGACTCAGTTGAGCCTATTCCCGTCAATTCMTTTGAGTTT
Uni16_926_index52	52	CCATCTCATCCCTGCGTGTCTCCGACTCAG	CCGCATGGAAC	CCGTCAATTCMTTTGAGTTT	CCATCTCATCCCTGCGTGTCTCCGACTCAGCCGCATGGAACCCGTCAATTCMTTTGAGTTT
Uni16_926_index53	53	CCATCTCATCCCTGCGTGTCTCCGACTCAG	CTGGCAATCCTC	CCGTCAATTCMTTTGAGTTT	CCATCTCATCCCTGCGTGTCTCCGACTCAGCTGGCAATCCTCCCGTCAATTCMTTTGAGTTT
Uni16_926_index54	54	CCATCTCATCCCTGCGTGTCTCCGACTCAG	CCGGAGAATCGC	CCGTCAATTCMTTTGAGTTT	CCATCTCATCCCTGCGTGTCTCCGACTCAGCCGGAGAATCGCCCGTCAATTCMTTTGAGTTT
Uni16_926_index55	55	CCATCTCATCCCTGCGTGTCTCCGACTCAG	TCCACCTCCTC	CCGTCAATTCMTTTGAGTTT	CCATCTCATCCCTGCGTGTCTCCGACTCAGTCCACCTCCTCCCGTCAATTCMTTTGAGTTT
Uni16_926_index56	56	CCATCTCATCCCTGCGTGTCTCCGACTCAG	CAGCATTAATTC	CCGTCAATTCMTTTGAGTTT	CCATCTCATCCCTGCGTGTCTCCGACTCAGCAGCATTAATTCCCGTCAATTCMTTTGAGTTT
Uni16_926_index57	57	CCATCTCATCCCTGCGTGTCTCCGACTCAG	TCTGGCAACGGC	CCGTCAATTCMTTTGAGTTT	CCATCTCATCCCTGCGTGTCTCCGACTCAGTCTGGCAACGGCCCGTCAATTCMTTTGAGTTT
Uni16_926_index58	58	CCATCTCATCCCTGCGTGTCTCCGACTCAG	TCCTAGAACAC	CCGTCAATTCMTTTGAGTTT	CCATCTCATCCCTGCGTGTCTCCGACTCAGTCCTAGAACACCCGTCAATTCMTTTGAGTTT
Uni16_926_index59	59	CCATCTCATCCCTGCGTGTCTCCGACTCAG	TCCTTGATGTTC	CCGTCAATTCMTTTGAGTTT	CCATCTCATCCCTGCGTGTCTCCGACTCAGTCCTTGATGTTCCCGTCAATTCMTTTGAGTTT
Uni16_926_index60	60	CCATCTCATCCCTGCGTGTCTCCGACTCAG	TCTAGCTCTTC	CCGTCAATTCMTTTGAGTTT	CCATCTCATCCCTGCGTGTCTCCGACTCAGTCTAGCTCTTCCCGTCAATTCMTTTGAGTTT
Uni16_926_index61	61	CCATCTCATCCCTGCGTGTCTCCGACTCAG	TCACTCGGATC	CCGTCAATTCMTTTGAGTTT	CCATCTCATCCCTGCGTGTCTCCGACTCAGTCACTCGGATCCCGTCAATTCMTTTGAGTTT
Uni16_926_index62	62	CCATCTCATCCCTGCGTGTCTCCGACTCAG	TTCCTGCTTCAC	CCGTCAATTCMTTTGAGTTT	CCATCTCATCCCTGCGTGTCTCCGACTCAGTTCCTGCTTCACCCGTCAATTCMTTTGAGTTT
Uni16_926_index63	63	CCATCTCATCCCTGCGTGTCTCCGACTCAG	CCTTAGAGTTC	CCGTCAATTCMTTTGAGTTT	CCATCTCATCCCTGCGTGTCTCCGACTCAGCCTTAGAGTTCCCGTCAATTCMTTTGAGTTT
Uni16_926_index64	64	CCATCTCATCCCTGCGTGTCTCCGACTCAG	CTGAGTTCCGAC	CCGTCAATTCMTTTGAGTTT	CCATCTCATCCCTGCGTGTCTCCGACTCAGCTGAGTTCCGACCCGTCAATTCMTTTGAGTTT
Uni16_926_index65	65	CCATCTCATCCCTGCGTGTCTCCGACTCAG	TCCTGGCACATC	CCGTCAATTCMTTTGAGTTT	CCATCTCATCCCTGCGTGTCTCCGACTCAGTCCTGGCACATCCCGTCAATTCMTTTGAGTTT
Uni16_926_index66	66	CCATCTCATCCCTGCGTGTCTCCGACTCAG	CCGCAATCATC	CCGTCAATTCMTTTGAGTTT	CCATCTCATCCCTGCGTGTCTCCGACTCAGCCGCAATCATCCCGTCAATTCMTTTGAGTTT
Uni16_926_index67	67	CCATCTCATCCCTGCGTGTCTCCGACTCAG	TTCCTACCAGTC	CCGTCAATTCMTTTGAGTTT	CCATCTCATCCCTGCGTGTCTCCGACTCAGTTCCTACCAGTCCCGTCAATTCMTTTGAGTTT
Uni16_926_index68	68	CCATCTCATCCCTGCGTGTCTCCGACTCAG	TCAAGAAGTTC	CCGTCAATTCMTTTGAGTTT	CCATCTCATCCCTGCGTGTCTCCGACTCAGTCAAGAAGTTCCCGTCAATTCMTTTGAGTTT
Uni16_926_index69	69	CCATCTCATCCCTGCGTGTCTCCGACTCAG	TTCAATTGGC	CCGTCAATTCMTTTGAGTTT	CCATCTCATCCCTGCGTGTCTCCGACTCAGTTCAATTGGCCCGTCAATTCMTTTGAGTTT
Uni16_926_index70	70	CCATCTCATCCCTGCGTGTCTCCGACTCAG	CCTACTGGTC	CCGTCAATTCMTTTGAGTTT	CCATCTCATCCCTGCGTGTCTCCGACTCAGCCTACTGGTCCCGTCAATTCMTTTGAGTTT
Uni16_926_index71	71	CCATCTCATCCCTGCGTGTCTCCGACTCAG	TGAGGCTCCGAC	CCGTCAATTCMTTTGAGTTT	CCATCTCATCCCTGCGTGTCTCCGACTCAGTGAGGCTCCGACCCGTCAATTCMTTTGAGTTT
Uni16_926_index72	72	CCATCTCATCCCTGCGTGTCTCCGACTCAG	CGAAGGCCACAC	CCGTCAATTCMTTTGAGTTT	CCATCTCATCCCTGCGTGTCTCCGACTCAGCGAAGGCCACACCCGTCAATTCMTTTGAGTTT
Uni16_926_index73	73	CCATCTCATCCCTGCGTGTCTCCGACTCAG	TCTGCCTGTC	CCGTCAATTCMTTTGAGTTT	CCATCTCATCCCTGCGTGTCTCCGACTCAGTCTGCCTGTCCCGTCAATTCMTTTGAGTTT
Uni16_926_index74	74	CCATCTCATCCCTGCGTGTCTCCGACTCAG	CGATCGGTTC	CCGTCAATTCMTTTGAGTTT	CCATCTCATCCCTGCGTGTCTCCGACTCAGCGATCGGTTCCCGTCAATTCMTTTGAGTTT
Uni16_926_index75	75	CCATCTCATCCCTGCGTGTCTCCGACTCAG	TCAGGAATAC	CCGTCAATTCMTTTGAGTTT	CCATCTCATCCCTGCGTGTCTCCGACTCAGTCAGGAATACCCGTCAATTCMTTTGAGTTT
Uni16_926_index76	76	CCATCTCATCCCTGCGTGTCTCCGACTCAG	CGGAAGAACCTC	CCGTCAATTCMTTTGAGTTT	CCATCTCATCCCTGCGTGTCTCCGACTCAGCGGAAGAACCTCCCGTCAATTCMTTTGAGTTT
Uni16_926_index77	77	CCATCTCATCCCTGCGTGTCTCCGACTCAG	CGAAGCGATTC	CCGTCAATTCMTTTGAGTTT	CCATCTCATCCCTGCGTGTCTCCGACTCAGCGAAGCGATTCCCGTCAATTCMTTTGAGTTT
Uni16_926_index78	78	CCATCTCATCCCTGCGTGTCTCCGACTCAG	CAGCCAATTCTC	CCGTCAATTCMTTTGAGTTT	CCATCTCATCCCTGCGTGTCTCCGACTCAGCAGCCAATTCTCCCGTCAATTCMTTTGAGTTT
Uni16_926_index79	79	CCATCTCATCCCTGCGTGTCTCCGACTCAG	CCTGGTTGTC	CCGTCAATTCMTTTGAGTTT	CCATCTCATCCCTGCGTGTCTCCGACTCAGCCTGGTTGTCCCGTCAATTCMTTTGAGTTT
Uni16_926_index80	80	CCATCTCATCCCTGCGTGTCTCCGACTCAG	TCGAAGGCAGGC	CCGTCAATTCMTTTGAGTTT	CCATCTCATCCCTGCGTGTCTCCGACTCAGTCGAAGGCAGGCCCGTCAATTCMTTTGAGTTT
Uni16_926_index81	81	CCATCTCATCCCTGCGTGTCTCCGACTCAG	CCTGCCATTCGC	CCGTCAATTCMTTTGAGTTT	CCATCTCATCCCTGCGTGTCTCCGACTCAGCCTGCCATTCGCCCGTCAATTCMTTTGAGTTT
Uni16_926_index82	82	CCATCTCATCCCTGCGTGTCTCCGACTCAG	TTGGCATCTC	CCGTCAATTCMTTTGAGTTT	CCATCTCATCCCTGCGTGTCTCCGACTCAGTTGGCATCTCCCGTCAATTCMTTTGAGTTT
Uni16_926_index83	83	CCATCTCATCCCTGCGTGTCTCCGACTCAG	CTAGGACATTC	CCGTCAATTCMTTTGAGTTT	CCATCTCATCCCTGCGTGTCTCCGACTCAGCTAGGACATTCCCGTCAATTCMTTTGAGTTT
Uni16_926_index84	84	CCATCTCATCCCTGCGTGTCTCCGACTCAG	CTTCCATAAC	CCGTCAATTCMTTTGAGTTT	CCATCTCATCCCTGCGTGTCTCCGACTCAGCTTCCATAACCCGTCAATTCMTTTGAGTTT
Uni16_926_index85	85	CCATCTCATCCCTGCGTGTCTCCGACTCAG	CCAGCCTCAAC	CCGTCAATTCMTTTGAGTTT	CCATCTCATCCCTGCGTGTCTCCGACTCAGCCAGCCTCAACCCGTCAATTCMTTTGAGTTT
Uni16_926_index86	86	CCATCTCATCCCTGCGTGTCTCCGACTCAG	CTTGGTTATTC	CCGTCAATTCMTTTGAGTTT	CCATCTCATCCCTGCGTGTCTCCGACTCAGCTTGGTTATTCCCGTCAATTCMTTTGAGTTT
Uni16_926_index87	87	CCATCTCATCCCTGCGTGTCTCCGACTCAG	TTGGCTGGAC	CCGTCAATTCMTTTGAGTTT	CCATCTCATCCCTGCGTGTCTCCGACTCAGTTGGCTGGACCCGTCAATTCMTTTGAGTTT
Uni16_926_index88	88	CCATCTCATCCCTGCGTGTCTCCGACTCAG	CCGAACACTTC	CCGTCAATTCMTTTGAGTTT	CCATCTCATCCCTGCGTGTCTCCGACTCAGCCGAACACTTCCCGTCAATTCMTTTGAGTTT
Uni16_926_index89	89	CCATCTCATCCCTGCGTGTCTCCGACTCAG	TCCTGAATCTC	CCGTCAATTCMTTTGAGTTT	CCATCTCATCCCTGCGTGTCTCCGACTCAGTCCTGAATCTCCCGTCAATTCMTTTGAGTTT
Uni16_926_index90	90	CCATCTCATCCCTGCGTGTCTCCGACTCAG	CTAACCACGGC	CCGTCAATTCMTTTGAGTTT	CCATCTCATCCCTGCGTGTCTCCGACTCAGCTAACCACGGCCCGTCAATTCMTTTGAGTTT
Uni16_926_index91	91	CCATCTCATCCCTGCGTGTCTCCGACTCAG	CGGAAGGATGC	CCGTCAATTCMTTTGAGTTT	CCATCTCATCCCTGCGTGTCTCCGACTCAGCGGAAGGATGCCCGTCAATTCMTTTGAGTTT
Uni16_926_index92	92	CCATCTCATCCCTGCGTGTCTCCGACTCAG	CTAGGAACCGC	CCGTCAATTCMTTTGAGTTT	CCATCTCATCCCTGCGTGTCTCCGACTCAGCTAGGAACCGCCCGTCAATTCMTTTGAGTTT
Uni16_926_index93	93	CCATCTCATCCCTGCGTGTCTCCGACTCAG	CTTGTCCAATC	CCGTCAATTCMTTTGAGTTT	CCATCTCATCCCTGCGTGTCTCCGACTCAGCTTGTCCAATCCCGTCAATTCMTTTGAGTTT
Uni16_926_index94	94	CCATCTCATCCCTGCGTGTCTCCGACTCAG	TCCGACAAGC	CCGTCAATTCMTTTGAGTTT	CCATCTCATCCCTGCGTGTCTCCGACTCAGTCCGACAAGCCCGTCAATTCMTTTGAGTTT
Uni16_926_index95	95	CCATCTCATCCCTGCGTGTCTCCGACTCAG	CGGACAGATC	CCGTCAATTCMTTTGAGTTT	CCATCTCATCCCTGCGTGTCTCCGACTCAGCGGACAGATCCCGTCAATTCMTTTGAGTTT
Uni16_926_index96	96	CCATCTCATCCCTGCGTGTCTCCGACTCAG	TTAAGCGGTC	CCGTCAATTCMTTTGAGTTT	CCATCTCATCCCTGCGTGTCTCCGACTCAGTTAAGCGGTCCCGTCAATTCMTTTGAGTTT
